# Supplementary material for: Modeling of the GC content of the substituted bases in bacterial core genomes
Source: BMC Genomics. 2018 Aug 6;19:589. doi: 10.1186/s12864-018-4984-3 (PMC6080486; doi:10.1186/s12864-018-4984-3)
Supplement: Supplementary file 3 — An Excel file containing data used for strain-wise sbGC/cgGC analyses (XLSX 44 kb) [file 12864_2018_4984_MOESM3_ESM.xlsx]

## Sheet: AllStrainGCBiasData
Name	Size (mbp)	SNP AT	SNP GC	Genus	Species	Core GC	Phylum
Acinetobacter_baumannii_ZW85_1_uid231518_NC_023028	0.67606	0.46342	0.492515	Acinetobacter	baumannii	0.4	Proteobacteria
Acinetobacter_baumannii_TYTH_1_uid176498_NC_018706	0.67606	0.398692	0.415925	Acinetobacter	baumannii	0.4	Proteobacteria
Acinetobacter_baumannii_TCDC_AB0715_uid158679_NC_017387	0.67606	0.39498	0.411679	Acinetobacter	baumannii	0.4	Proteobacteria
Acinetobacter_baumannii_SDF_uid61601_NC_010400	0.67606	0.482502	0.487264	Acinetobacter	baumannii	0.4	Proteobacteria
Acinetobacter_baumannii_MDR_ZJ06_uid158685_NC_017171	0.67606	0.385498	0.400763	Acinetobacter	baumannii	0.4	Proteobacteria
Acinetobacter_baumannii_MDR_TJ_uid162739_NC_017847	0.67606	0.399358	0.416635	Acinetobacter	baumannii	0.4	Proteobacteria
Acinetobacter_baumannii_D1279779_uid190222_NC_020547	0.67606	0.460965	0.488892	Acinetobacter	baumannii	0.4	Proteobacteria
Acinetobacter_baumannii_BJAB0868_uid210973_NC_021729	0.67606	0.398352	0.416368	Acinetobacter	baumannii	0.4	Proteobacteria
Acinetobacter_baumannii_BJAB0715_uid210972_NC_021733	0.67606	0.451705	0.470949	Acinetobacter	baumannii	0.4	Proteobacteria
Acinetobacter_baumannii_BJAB07104_uid210971_NC_021726	0.67606	0.399713	0.417345	Acinetobacter	baumannii	0.4	Proteobacteria
Acinetobacter_baumannii_AYE_uid61637_NC_010410	0.67606	0.446883	0.469618	Acinetobacter	baumannii	0.4	Proteobacteria
Acinetobacter_baumannii_ATCC_17978_uid58731_NC_009085	0.67606	0.458155	0.480948	Acinetobacter	baumannii	0.4	Proteobacteria
Acinetobacter_baumannii_ACICU_uid58765_NC_010611	0.67606	0.386593	0.402967	Acinetobacter	baumannii	0.4	Proteobacteria
Acinetobacter_baumannii_AB307_0294_uid59271_NC_011595	0.67606	0.440523	0.464012	Acinetobacter	baumannii	0.4	Proteobacteria
Acinetobacter_baumannii_AB0057_uid59083_NC_011586	0.67606	0.427033	0.448762	Acinetobacter	baumannii	0.4	Proteobacteria
Acinetobacter_baumannii_1656_2_uid158677_NC_017162	0.67606	0.400349	0.417359	Acinetobacter	baumannii	0.4	Proteobacteria
Alteromonas_macleodii__Ionian_Sea_UM7__uid210783_NC_021713	3.48362	0.532237	0.46578	Alteromonas	macleodii	0.45	Proteobacteria
Alteromonas_macleodii__Ionian_Sea_UM4b__uid210784_NC_021714	3.48362	0.532234	0.465774	Alteromonas	macleodii	0.45	Proteobacteria
Alteromonas_macleodii__Ionian_Sea_U8__uid210782_NC_021712	3.48362	0.479926	0.419096	Alteromonas	macleodii	0.45	Proteobacteria
Alteromonas_macleodii__Ionian_Sea_U7__uid210785_NC_021717	3.48362	0.479966	0.419076	Alteromonas	macleodii	0.45	Proteobacteria
Alteromonas_macleodii__Ionian_Sea_U4__uid210780_NC_021710	3.48362	0.479955	0.419061	Alteromonas	macleodii	0.45	Proteobacteria
Alteromonas_macleodii__English_Channel_673__uid176367_NC_018678	3.48362	0.47639	0.39661	Alteromonas	macleodii	0.45	Proteobacteria
Alteromonas_macleodii__English_Channel_615__uid210781_NC_021716	3.48362	0.482248	0.421777	Alteromonas	macleodii	0.45	Proteobacteria
Alteromonas_macleodii__Deep_ecotype__uid58251_NC_011138	3.48362	0.470387	0.410986	Alteromonas	macleodii	0.45	Proteobacteria
Alteromonas_macleodii__Black_Sea_11__uid176365_NC_018692	3.48362	0.539146	0.441331	Alteromonas	macleodii	0.45	Proteobacteria
Alteromonas_macleodii__Balearic_Sea_AD45__uid176366_NC_018679	3.48362	0.502061	0.416903	Alteromonas	macleodii	0.45	Proteobacteria
Alteromonas_macleodii_ATCC_27126_uid55253_NC_018632	3.48362	0.477963	0.397104	Alteromonas	macleodii	0.45	Proteobacteria
Alteromonas_macleodii_AltDE1_uid179068_NC_019393	3.48362	0.532234	0.465768	Alteromonas	macleodii	0.45	Proteobacteria
Alteromonas_macleodii__Aegean_Sea_MED64__uid231689_NC_023045	3.48362	0.495576	0.433848	Alteromonas	macleodii	0.45	Proteobacteria
Bacillus_amyloliquefaciens_Y2_uid165195_NC_017912	2.19553	0.439812	0.548141	Bacillus	amyloliquefaciens	0.47	Firmicutes
Bacillus_amyloliquefaciens_XH7_uid158881_NC_017191	2.19553	0.454646	0.479634	Bacillus	amyloliquefaciens	0.47	Firmicutes
Bacillus_amyloliquefaciens_TA208_uid158701_NC_017188	2.19553	0.455735	0.480709	Bacillus	amyloliquefaciens	0.47	Firmicutes
Bacillus_amyloliquefaciens_plantarum_YAU_B9601_Y2_uid159001_NC_017061	2.19553	0.439812	0.548146	Bacillus	amyloliquefaciens	0.47	Firmicutes
Bacillus_amyloliquefaciens_plantarum_UCMB5113_uid215236_NC_022081	2.19553	0.434506	0.54068	Bacillus	amyloliquefaciens	0.47	Firmicutes
Bacillus_amyloliquefaciens_plantarum_UCMB5036_uid190705_NC_020410	2.19553	0.435767	0.54207	Bacillus	amyloliquefaciens	0.47	Firmicutes
Bacillus_amyloliquefaciens_plantarum_UCMB5033_uid215237_NC_022075	2.19553	0.432825	0.540184	Bacillus	amyloliquefaciens	0.47	Firmicutes
Bacillus_amyloliquefaciens_plantarum_NAU_B3_uid222816_NC_022530	2.19553	0.437361	0.54651	Bacillus	amyloliquefaciens	0.47	Firmicutes
Bacillus_amyloliquefaciens_plantarum_CAU_B946_uid84215_NC_016784	2.19553	0.441606	0.551785	Bacillus	amyloliquefaciens	0.47	Firmicutes
Bacillus_amyloliquefaciens_plantarum_AS43_3_uid183682_NC_019842	2.19553	0.435968	0.542639	Bacillus	amyloliquefaciens	0.47	Firmicutes
Bacillus_amyloliquefaciens_LL3_uid158133_NC_017190	2.19553	0.458891	0.484248	Bacillus	amyloliquefaciens	0.47	Firmicutes
Bacillus_amyloliquefaciens_LFB112_uid232246_NC_023073	2.19553	0.435813	0.547617	Bacillus	amyloliquefaciens	0.47	Firmicutes
Bacillus_amyloliquefaciens_IT_45_uid181617_NC_020272	2.19553	0.440144	0.551785	Bacillus	amyloliquefaciens	0.47	Firmicutes
Bacillus_amyloliquefaciens_FZB42_uid58271_NC_009725	2.19553	0.435972	0.539451	Bacillus	amyloliquefaciens	0.47	Firmicutes
Bacillus_amyloliquefaciens_DSM_7_uid53535_NC_014551	2.19553	0.382614	0.404394	Bacillus	amyloliquefaciens	0.47	Firmicutes
Bacillus_amyloliquefaciens_CC178_uid226115_NC_022653	2.19553	0.436068	0.539523	Bacillus	amyloliquefaciens	0.47	Firmicutes
Bifidobacterium_animalis_lactis_V9_uid158865_NC_017217	0.49177	0.454725	0.541859	Bifidobacterium	animalis	0.61	Actinobacteria
Bifidobacterium_animalis_lactis_DSM_10140_uid59357_NC_012815	0.49177	0.454908	0.541676	Bifidobacterium	animalis	0.61	Actinobacteria
Bifidobacterium_animalis_lactis_CNCM_I_2494_uid158869_NC_017215	0.49177	0.454684	0.541879	Bifidobacterium	animalis	0.61	Actinobacteria
Bifidobacterium_animalis_lactis_BLC1_uid158867_NC_017216	0.49177	0.454725	0.541859	Bifidobacterium	animalis	0.61	Actinobacteria
Bifidobacterium_animalis_lactis_Bl12_uid210081_NC_021593	0.49177	0.454725	0.541818	Bifidobacterium	animalis	0.61	Actinobacteria
Bifidobacterium_animalis_lactis_Bl_04_uid59359_NC_012814	0.49177	0.454725	0.541859	Bifidobacterium	animalis	0.61	Actinobacteria
Bifidobacterium_animalis_lactis_Bi_07_uid163693_NC_017867	0.49177	0.454806	0.541778	Bifidobacterium	animalis	0.61	Actinobacteria
Bifidobacterium_animalis_lactis_BB_12_uid158871_NC_017214	0.49177	0.454338	0.541737	Bifidobacterium	animalis	0.61	Actinobacteria
Bifidobacterium_animalis_lactis_B420_uid163691_NC_017866	0.49177	0.454725	0.541839	Bifidobacterium	animalis	0.61	Actinobacteria
Bifidobacterium_animalis_lactis_ATCC_27673_uid222803_NC_022523	0.49177	0.459483	0.540334	Bifidobacterium	animalis	0.61	Actinobacteria
Bifidobacterium_animalis_lactis_AD011_uid58911_NC_011835	0.49177	0.454969	0.541595	Bifidobacterium	animalis	0.61	Actinobacteria
Bifidobacterium_animalis_ATCC_25527_uid162513_NC_017834	0.49177	0.483458	0.514224	Bifidobacterium	animalis	0.61	Actinobacteria
Bacillus_cereus_Q1_uid58529_NC_011969	1.80499	0.411421	0.328512	Bacillus	cereus	0.36	Firmicutes
Bacillus_cereus_NC7401_uid82815_NC_016771	1.80499	0.434047	0.346584	Bacillus	cereus	0.36	Firmicutes
Bacillus_cereus_G9842_uid58759_NC_011772	1.80499	0.548552	0.412002	Bacillus	cereus	0.36	Firmicutes
Bacillus_cereus_FRI_35_uid173403_NC_018491	1.80499	0.481388	0.3887	Bacillus	cereus	0.36	Firmicutes
Bacillus_cereus_F837_76_uid83611_NC_016779	1.80499	0.400617	0.31686	Bacillus	cereus	0.36	Firmicutes
Bacillus_cereus_E33L_uid58103_NC_006274	1.80499	0.528086	0.418279	Bacillus	cereus	0.36	Firmicutes
Bacillus_cereus_biovar_anthracis_CI_uid50615_NC_014335	1.80499	0.48951	0.389121	Bacillus	cereus	0.36	Firmicutes
Bacillus_cereus_B4264_uid58757_NC_011725	1.80499	0.524108	0.392495	Bacillus	cereus	0.36	Firmicutes
Bacillus_cereus_ATCC_14579_uid57975_NC_004722	1.80499	0.521898	0.392002	Bacillus	cereus	0.36	Firmicutes
Bacillus_cereus_ATCC_10987_uid57673_NC_003909	1.80499	0.463061	0.375249	Bacillus	cereus	0.36	Firmicutes
Bacillus_cereus_AH820_uid58751_NC_011773	1.80499	0.490008	0.388251	Bacillus	cereus	0.36	Firmicutes
Bacillus_cereus_AH187_uid58753_NC_011658	1.80499	0.434019	0.346611	Bacillus	cereus	0.36	Firmicutes
Bacillus_cereus_03BB102_uid59299_NC_012472	1.80499	0.383636	0.304306	Bacillus	cereus	0.36	Firmicutes
Bifidobacterium_longum_NCC2705_uid57939_NC_004307	0.44442	0.332456	0.390689	Bifidobacterium	longum	0.61	Actinobacteria
Bifidobacterium_longum_KACC_91563_uid158861_NC_017221	0.44442	0.312835	0.366298	Bifidobacterium	longum	0.61	Actinobacteria
Bifidobacterium_longum_JDM301_uid49131_NC_014169	0.44442	0.427951	0.561068	Bifidobacterium	longum	0.61	Actinobacteria
Bifidobacterium_longum_JCM_1217_uid62695_NC_015067	0.44442	0.345146	0.402862	Bifidobacterium	longum	0.61	Actinobacteria
Bifidobacterium_longum_infantis_ATCC_15697_uid58677_NC_011593	0.44442	0.418501	0.535889	Bifidobacterium	longum	0.61	Actinobacteria
Bifidobacterium_longum_infantis_ATCC_15697_uid159865_NC_017219	0.44442	0.418523	0.535867	Bifidobacterium	longum	0.61	Actinobacteria
Bifidobacterium_longum_infantis_157F_uid62693_NC_015052	0.44442	0.358377	0.423136	Bifidobacterium	longum	0.61	Actinobacteria
Bifidobacterium_longum_F8_uid197184_NC_021008	0.44442	0.341141	0.400095	Bifidobacterium	longum	0.61	Actinobacteria
Bifidobacterium_longum_DJO10A_uid58833_NC_010816	0.44442	0.41472	0.490797	Bifidobacterium	longum	0.61	Actinobacteria
Bifidobacterium_longum_BBMN68_uid60163_NC_014656	0.44442	0.361865	0.423923	Bifidobacterium	longum	0.61	Actinobacteria
Brucella_suis_VBI22_uid83617_NC_016797	0.22203	0.290141	0.708012	Brucella	suis	0.57	Proteobacteria
Brucella_suis_ATCC_23445_uid59015_NC_010169	0.22203	0.298743	0.699185	Brucella	suis	0.57	Proteobacteria
Brucella_suis_1330_uid57927_NC_004310	0.22203	0.290817	0.707337	Brucella	suis	0.57	Proteobacteria
Brucella_suis_1330_uid159871_NC_017251	0.22203	0.290772	0.707382	Brucella	suis	0.57	Proteobacteria
Brucella_pinnipedialis_B2_94_uid71131_NC_015857	0.22203	0.257848	0.741251	Brucella	pinnipedialis	0.57	Proteobacteria
Brucella_ovis_ATCC_25840_uid58113_NC_009505	0.22203	0.333874	0.66419	Brucella	ovis	0.57	Proteobacteria
Brucella_microti_CCM_4915_uid59319_NC_013119	0.22203	0.258974	0.738819	Brucella	microti	0.57	Proteobacteria
Brucella_melitensis_NI_uid158853_NC_017248	0.22203	0.30631	0.692654	Brucella	melitensis	0.57	Proteobacteria
Brucella_melitensis_M5_90_uid158855_NC_017246	0.22203	0.310093	0.688781	Brucella	melitensis	0.57	Proteobacteria
Brucella_melitensis_M28_uid158857_NC_017244	0.22203	0.310183	0.688781	Brucella	melitensis	0.57	Proteobacteria
Brucella_melitensis_bv__1_16M_uid57735_NC_003317	0.22203	0.313381	0.685178	Brucella	melitensis	0.57	Proteobacteria
Brucella_melitensis_biovar_Abortus_2308_uid62937_NC_007618	0.22203	0.308112	0.690717	Brucella	melitensis	0.57	Proteobacteria
Brucella_melitensis_ATCC_23457_uid59241_NC_012441	0.22203	0.308652	0.690312	Brucella	melitensis	0.57	Proteobacteria
Brucella_ceti_TE28753_12_uid229879_NC_022907	0.22203	0.29469	0.702338	Brucella	ceti	0.57	Proteobacteria
Brucella_ceti_TE10759_12_uid229880_NC_022905	0.22203	0.29469	0.702833	Brucella	ceti	0.57	Proteobacteria
Brucella_canis_HSK_A52141_uid83613_NC_016778	0.22203	0.30622	0.691934	Brucella	canis	0.57	Proteobacteria
Brucella_canis_ATCC_23365_uid59009_NC_010103	0.22203	0.306355	0.691798	Brucella	canis	0.57	Proteobacteria
Brucella_abortus_S19_uid58873_NC_010742	0.22203	0.308066	0.690763	Brucella	abortus	0.57	Proteobacteria
Brucella_abortus_bv__1_9_941_uid58019_NC_006932	0.22203	0.307661	0.691168	Brucella	abortus	0.57	Proteobacteria
Brucella_abortus_A13334_uid83615_NC_016795	0.22203	0.308337	0.690492	Brucella	abortus	0.57	Proteobacteria
Bacillus_subtilis_XF_1_uid189187_NC_020244	2.4197	0.480754	0.495979	Bacillus	subtilis	0.44	Firmicutes
Bacillus_subtilis_spizizenii_W23_uid51879_NC_014479	2.4197	0.486478	0.512601	Bacillus	subtilis	0.44	Firmicutes
Bacillus_subtilis_spizizenii_TU_B_10_uid73967_NC_016047	2.4197	0.4777	0.521445	Bacillus	subtilis	0.44	Firmicutes
Bacillus_subtilis_RO_NN_1_uid158879_NC_017195	2.4197	0.483452	0.492838	Bacillus	subtilis	0.44	Firmicutes
Bacillus_subtilis_QB928_uid173926_NC_018520	2.4197	0.468017	0.478291	Bacillus	subtilis	0.44	Firmicutes
Bacillus_subtilis_PY79_uid229877_NC_022898	2.4197	0.467364	0.477683	Bacillus	subtilis	0.44	Firmicutes
Bacillus_subtilis_natto_BEST195_uid183001_NC_017196	2.4197	0.482043	0.493611	Bacillus	subtilis	0.44	Firmicutes
Bacillus_subtilis_BSP1_uid184010_NC_019896	2.4197	0.468922	0.479295	Bacillus	subtilis	0.44	Firmicutes
Bacillus_subtilis_BSn5_uid62463_NC_014976	2.4197	0.473749	0.486697	Bacillus	subtilis	0.44	Firmicutes
Bacillus_subtilis_BAB_1_uid195461_NC_020832	2.4197	0.487482	0.500339	Bacillus	subtilis	0.44	Firmicutes
Bacillus_subtilis_6051_HGW_uid193706_NC_020507	2.4197	0.472608	0.482944	Bacillus	subtilis	0.44	Firmicutes
Bacillus_subtilis_168_uid57675_NC_000964	2.4197	0.472654	0.482899	Bacillus	subtilis	0.44	Firmicutes
Bacillus_thuringiensis_YBT_1518_uid229419_NC_022873	1.64719	0.468464	0.335219	Bacillus	thuringiensis	0.36	Firmicutes
Bacillus_thuringiensis_serovar_kurstaki_HD73_uid189188_NC_020238	1.64719	0.549682	0.392912	Bacillus	thuringiensis	0.36	Firmicutes
Bacillus_thuringiensis_serovar_konkukian_97_27_uid58089_NC_005957	1.64719	0.524117	0.392699	Bacillus	thuringiensis	0.36	Firmicutes
Bacillus_thuringiensis_serovar_IS5056_uid190186_NC_020376	1.64719	0.471172	0.337878	Bacillus	thuringiensis	0.36	Firmicutes
Bacillus_thuringiensis_serovar_finitimus_YBT_020_uid158875_NC_017200	1.64719	0.553901	0.421469	Bacillus	thuringiensis	0.36	Firmicutes
Bacillus_thuringiensis_serovar_chinensis_CT_43_uid158151_NC_017208	1.64719	0.471142	0.337818	Bacillus	thuringiensis	0.36	Firmicutes
Bacillus_thuringiensis_MC28_uid176369_NC_018693	1.64719	0.571318	0.41932	Bacillus	thuringiensis	0.36	Firmicutes
Bacillus_thuringiensis_HD_789_uid173860_NC_018508	1.64719	0.500264	0.358331	Bacillus	thuringiensis	0.36	Firmicutes
Bacillus_thuringiensis_HD_771_uid173374_NC_018500	1.64719	0.476156	0.340198	Bacillus	thuringiensis	0.36	Firmicutes
Bacillus_thuringiensis_Bt407_uid177931_NC_018877	1.64719	0.471148	0.337872	Bacillus	thuringiensis	0.36	Firmicutes
Bacillus_thuringiensis_BMB171_uid49135_NC_014171	1.64719	0.554897	0.398321	Bacillus	thuringiensis	0.36	Firmicutes
Bacillus_thuringiensis_Al_Hakam_uid58795_NC_008600	1.64719	0.520225	0.390507	Bacillus	thuringiensis	0.36	Firmicutes
Corynebacterium_diphtheriae_VA01_uid84305_NC_016790	0.55054	0.212046	0.275929	Corynebacterium	diphtheriae	0.54	Actinobacteria
Corynebacterium_diphtheriae_PW8_uid84303_NC_016789	0.55054	0.399789	0.516184	Corynebacterium	diphtheriae	0.54	Actinobacteria
Corynebacterium_diphtheriae_NCTC_13129_uid57691_NC_002935	0.55054	0.359138	0.468812	Corynebacterium	diphtheriae	0.54	Actinobacteria
Corynebacterium_diphtheriae_INCA_402_uid83605_NC_016783	0.55054	0.389545	0.508719	Corynebacterium	diphtheriae	0.54	Actinobacteria
Corynebacterium_diphtheriae_HC04_uid84301_NC_016788	0.55054	0.205144	0.268827	Corynebacterium	diphtheriae	0.54	Actinobacteria
Corynebacterium_diphtheriae_HC03_uid84299_NC_016787	0.55054	0.154467	0.199659	Corynebacterium	diphtheriae	0.54	Actinobacteria
Corynebacterium_diphtheriae_HC02_uid84317_NC_016802	0.55054	0.378665	0.496204	Corynebacterium	diphtheriae	0.54	Actinobacteria
Corynebacterium_diphtheriae_HC01_uid84297_NC_016786	0.55054	0.355687	0.464508	Corynebacterium	diphtheriae	0.54	Actinobacteria
Corynebacterium_diphtheriae_CDCE_8392_uid84295_NC_016785	0.55054	0.40057	0.519799	Corynebacterium	diphtheriae	0.54	Actinobacteria
Corynebacterium_diphtheriae_C7__beta__uid84313_NC_016801	0.55054	0.396011	0.511425	Corynebacterium	diphtheriae	0.54	Actinobacteria
Corynebacterium_diphtheriae_BH8_uid84311_NC_016800	0.55054	0.414847	0.530025	Corynebacterium	diphtheriae	0.54	Actinobacteria
Corynebacterium_diphtheriae_31A_uid84309_NC_016799	0.55054	0.412831	0.527591	Corynebacterium	diphtheriae	0.54	Actinobacteria
Corynebacterium_diphtheriae_241_uid83607_NC_016782	0.55054	0.355651	0.464526	Corynebacterium	diphtheriae	0.54	Actinobacteria
Campylobacter_jejuni_S3_uid159533_NC_017281	0.51057	0.372701	0.365239	Campylobacter	jejuni	0.31	Proteobacteria
Campylobacter_jejuni_RM1221_uid57899_NC_003912	0.51057	0.371448	0.363789	Campylobacter	jejuni	0.31	Proteobacteria
Campylobacter_jejuni_PT14_uid176499_NC_018709	0.51057	0.269679	0.271912	Campylobacter	jejuni	0.31	Proteobacteria
Campylobacter_jejuni_NCTC_11168_BN148_uid174152_NC_018521	0.51057	0.254911	0.256909	Campylobacter	jejuni	0.31	Proteobacteria
Campylobacter_jejuni_NCTC_11168___ATCC_700819_uid57587_NC_002163	0.51057	0.25497	0.25685	Campylobacter	jejuni	0.31	Proteobacteria
Campylobacter_jejuni_M1_uid159535_NC_017280	0.51057	0.38032	0.383787	Campylobacter	jejuni	0.31	Proteobacteria
Campylobacter_jejuni_ICDCCJ07001_uid61249_NC_014802	0.51057	0.429637	0.430754	Campylobacter	jejuni	0.31	Proteobacteria
Campylobacter_jejuni_IA3902_uid159531_NC_017279	0.51057	0.233132	0.23225	Campylobacter	jejuni	0.31	Proteobacteria
Campylobacter_jejuni_doylei_269_97_uid58671_NC_009707	0.51057	0.499168	0.489081	Campylobacter	jejuni	0.31	Proteobacteria
Campylobacter_jejuni_81_176_uid58503_NC_008787	0.51057	0.415026	0.417905	Campylobacter	jejuni	0.31	Proteobacteria
Campylobacter_jejuni_81116_uid58771_NC_009839	0.51057	0.35713	0.361028	Campylobacter	jejuni	0.31	Proteobacteria
Campylobacter_jejuni_4031_uid222817_NC_022529	0.51057	0.383473	0.388781	Campylobacter	jejuni	0.31	Proteobacteria
Campylobacter_jejuni_00_2544_uid219326_NC_022353	0.51057	0.236187	0.238185	Campylobacter	jejuni	0.31	Proteobacteria
Campylobacter_jejuni_00_2538_uid219325_NC_022351	0.51057	0.236207	0.238165	Campylobacter	jejuni	0.31	Proteobacteria
Campylobacter_jejuni_00_2426_uid219324_NC_022352	0.51057	0.236187	0.238185	Campylobacter	jejuni	0.31	Proteobacteria
Campylobacter_jejuni_00_2425_uid219359_NC_022362	0.51057	0.236187	0.238185	Campylobacter	jejuni	0.31	Proteobacteria
Corynebacterium_pseudotuberculosis_PAT10_uid159671_NC_017305	0.34569	0.435679	0.563858	Corynebacterium	pseudotuberculosis	0.52	Actinobacteria
Corynebacterium_pseudotuberculosis_P54B96_uid157909_NC_017031	0.34569	0.43539	0.563569	Corynebacterium	pseudotuberculosis	0.52	Actinobacteria
Corynebacterium_pseudotuberculosis_I19_uid159673_NC_017303	0.34569	0.436113	0.563308	Corynebacterium	pseudotuberculosis	0.52	Actinobacteria
Corynebacterium_pseudotuberculosis_FRC41_uid50585_NC_014329	0.34569	0.4362	0.563453	Corynebacterium	pseudotuberculosis	0.52	Actinobacteria
Corynebacterium_pseudotuberculosis_Cp162_uid168258_NC_018019	0.34569	0.446209	0.542654	Corynebacterium	pseudotuberculosis	0.52	Actinobacteria
Corynebacterium_pseudotuberculosis_CIP_52_97_uid159667_NC_017307	0.34569	0.443345	0.546559	Corynebacterium	pseudotuberculosis	0.52	Actinobacteria
Corynebacterium_pseudotuberculosis_C231_uid159675_NC_017301	0.34569	0.435766	0.563569	Corynebacterium	pseudotuberculosis	0.52	Actinobacteria
Corynebacterium_pseudotuberculosis_42_02_A_uid159669_NC_017306	0.34569	0.436055	0.563569	Corynebacterium	pseudotuberculosis	0.52	Actinobacteria
Corynebacterium_pseudotuberculosis_3_99_5_uid83609_NC_016781	0.34569	0.436345	0.56325	Corynebacterium	pseudotuberculosis	0.52	Actinobacteria
Corynebacterium_pseudotuberculosis_31_uid162167_NC_017730	0.34569	0.451647	0.543666	Corynebacterium	pseudotuberculosis	0.52	Actinobacteria
Corynebacterium_pseudotuberculosis_316_uid89381_NC_016932	0.34569	0.44887	0.542596	Corynebacterium	pseudotuberculosis	0.52	Actinobacteria
Corynebacterium_pseudotuberculosis_267_uid162175_NC_017462	0.34569	0.432121	0.556394	Corynebacterium	pseudotuberculosis	0.52	Actinobacteria
Corynebacterium_pseudotuberculosis_258_uid167260_NC_017945	0.34569	0.446874	0.549683	Corynebacterium	pseudotuberculosis	0.52	Actinobacteria
Corynebacterium_pseudotuberculosis_1_06_A_uid159665_NC_017308	0.34569	0.448176	0.54358	Corynebacterium	pseudotuberculosis	0.52	Actinobacteria
Corynebacterium_pseudotuberculosis_1002_uid159677_NC_017300	0.34569	0.435072	0.564552	Corynebacterium	pseudotuberculosis	0.52	Actinobacteria
Chlamydia_psittaci_WS_RT_E30_uid175575_NC_018622	0.12672	0.355429	0.448153	Chlamydia	psittaci	0.39	Chlamydiae
Chlamydia_psittaci_WC_uid175577_NC_018624	0.12672	0.378393	0.47017	Chlamydia	psittaci	0.39	Chlamydiae
Chlamydia_psittaci_VS225_uid175574_NC_018621	0.12672	0.3619	0.457781	Chlamydia	psittaci	0.39	Chlamydiae
Chlamydia_psittaci_NJ1_uid175579_NC_018626	0.12672	0.474353	0.501736	Chlamydia	psittaci	0.39	Chlamydiae
Chlamydia_psittaci_MN_uid175573_NC_018627	0.12672	0.434501	0.529435	Chlamydia	psittaci	0.39	Chlamydiae
Chlamydia_psittaci_M56_uid175576_NC_018623	0.12672	0.429372	0.428504	Chlamydia	psittaci	0.39	Chlamydiae
Chlamydia_psittaci_GR9_uid175572_NC_018620	0.12672	0.345249	0.431108	Chlamydia	psittaci	0.39	Chlamydiae
Chlamydia_psittaci_CP3_uid175578_NC_018625	0.12672	0.427636	0.513731	Chlamydia	psittaci	0.39	Chlamydiae
Chlamydia_psittaci_84_55_uid175571_NC_018619	0.12672	0.390152	0.48114	Chlamydia	psittaci	0.39	Chlamydiae
Chlamydia_psittaci_01DC12_uid179070_NC_019391	0.12672	0.425821	0.51744	Chlamydia	psittaci	0.39	Chlamydiae
Chlamydia_trachomatis_Sweden2_uid161995_NC_017441	0.10929	0.332967	0.445695	Chlamydia	trachomatis	0.41	Chlamydiae
Chlamydia_trachomatis_L3_404_LN_uid196797_NC_020974	0.10929	0.398207	0.555403	Chlamydia	trachomatis	0.41	Chlamydiae
Chlamydia_trachomatis_L2tet1_NZ_ACUI01000001	0.10929	0.400952	0.554671	Chlamydia	trachomatis	0.41	Chlamydiae
Chlamydia_trachomatis_L2c_uid68843_NC_015744	0.10929	0.375698	0.518437	Chlamydia	trachomatis	0.41	Chlamydiae
Chlamydia_trachomatis_L2b_UCH_2_uid196788_NC_020931	0.10929	0.398298	0.551011	Chlamydia	trachomatis	0.41	Chlamydiae
Chlamydia_trachomatis_L2b_UCH_1_proctitis_uid61635_NC_010280	0.10929	0.398207	0.551103	Chlamydia	trachomatis	0.41	Chlamydiae
Chlamydia_trachomatis_L2b_LST_uid196789_NC_020975	0.10929	0.397932	0.55092	Chlamydia	trachomatis	0.41	Chlamydiae
Chlamydia_trachomatis_L2b_CV204_uid196790_NC_020976	0.10929	0.397566	0.551286	Chlamydia	trachomatis	0.41	Chlamydiae
Chlamydia_trachomatis_L2b_CS784_08_CP009925	0.10929	0.398298	0.551011	Chlamydia	trachomatis	0.41	Chlamydiae
Chlamydia_trachomatis_L2b_CS19_08_CP009923	0.10929	0.398207	0.551103	Chlamydia	trachomatis	0.41	Chlamydiae
Chlamydia_trachomatis_L2b_Canada2_uid196799_NC_020932	0.10929	0.398298	0.551011	Chlamydia	trachomatis	0.41	Chlamydiae
Chlamydia_trachomatis_L2b_Canada1_uid196798_NC_020935	0.10929	0.398024	0.551103	Chlamydia	trachomatis	0.41	Chlamydiae
Chlamydia_trachomatis_L2b_Ams5_uid196796_NC_020936	0.10929	0.397566	0.551286	Chlamydia	trachomatis	0.41	Chlamydiae
Chlamydia_trachomatis_L2b_Ams4_uid196795_NC_020978	0.10929	0.398207	0.550737	Chlamydia	trachomatis	0.41	Chlamydiae
Chlamydia_trachomatis_L2b_Ams3_uid196794_NC_020977	0.10929	0.397383	0.550828	Chlamydia	trachomatis	0.41	Chlamydiae
Chlamydia_trachomatis_L2b_Ams2_uid196793_NC_020934	0.10929	0.397932	0.550737	Chlamydia	trachomatis	0.41	Chlamydiae
Chlamydia_trachomatis_L2b_Ams1_uid196792_NC_020933	0.10929	0.397932	0.551377	Chlamydia	trachomatis	0.41	Chlamydiae
Chlamydia_trachomatis_L2b_8200_07_uid196787_NC_020945	0.10929	0.398115	0.551194	Chlamydia	trachomatis	0.41	Chlamydiae
Chlamydia_trachomatis_L2_434_Bu_uid61633_NC_010287	0.10929	0.401043	0.555769	Chlamydia	trachomatis	0.41	Chlamydiae
Chlamydia_trachomatis_L2_434_Bu_i__uid198643_NC_021050	0.10929	0.401043	0.555769	Chlamydia	trachomatis	0.41	Chlamydiae
Chlamydia_trachomatis_L2_434_Bu_f__uid198644_NC_021052	0.10929	0.401043	0.555769	Chlamydia	trachomatis	0.41	Chlamydiae
Chlamydia_trachomatis_L2_25667R_uid196786_NC_020930	0.10929	0.400952	0.555861	Chlamydia	trachomatis	0.41	Chlamydiae
Chlamydia_trachomatis_L1_440_LN_uid196783_NC_020937	0.10929	0.40269	0.557599	Chlamydia	trachomatis	0.41	Chlamydiae
Chlamydia_trachomatis_L1_224_uid196785_NC_020973	0.10929	0.400586	0.558148	Chlamydia	trachomatis	0.41	Chlamydiae
Chlamydia_trachomatis_L1_1322_p2_uid196800_NC_020972	0.10929	0.397749	0.551835	Chlamydia	trachomatis	0.41	Chlamydiae
Chlamydia_trachomatis_L1_115_uid196784_NC_020929	0.10929	0.400403	0.558331	Chlamydia	trachomatis	0.41	Chlamydiae
Chlamydia_trachomatis_K_SotonK1_uid196782_NC_020965	0.10929	0.373136	0.487968	Chlamydia	trachomatis	0.41	Chlamydiae
Chlamydia_trachomatis_J_6276tet1_uid213394_NC_021892	0.10929	0.394089	0.512947	Chlamydia	trachomatis	0.41	Chlamydiae
Chlamydia_trachomatis_J_31_98_uid216090_NC_022121	0.10929	0.403148	0.522646	Chlamydia	trachomatis	0.41	Chlamydiae
Chlamydia_trachomatis_J_27_97_uid216090_NC_022110	0.10929	0.341568	0.476713	Chlamydia	trachomatis	0.41	Chlamydiae
Chlamydia_trachomatis_IU888_uid193713_NC_020512	0.10929	0.35328	0.474792	Chlamydia	trachomatis	0.41	Chlamydiae
Chlamydia_trachomatis_IU824_uid193712_NC_020511	0.10929	0.353097	0.474975	Chlamydia	trachomatis	0.41	Chlamydiae
Chlamydia_trachomatis_Ia_SotonIa3_uid196781_NC_020940	0.10929	0.408272	0.532345	Chlamydia	trachomatis	0.41	Chlamydiae
Chlamydia_trachomatis_Ia_SotonIa1_uid196780_NC_020970	0.10929	0.407997	0.53262	Chlamydia	trachomatis	0.41	Chlamydiae
Chlamydia_trachomatis_Ia_CS190_96_CP010571	0.10929	0.380547	0.49666	Chlamydia	trachomatis	0.41	Chlamydiae
Chlamydia_trachomatis_Ia20_97_uid216090_NC_022120	0.10929	0.407082	0.532894	Chlamydia	trachomatis	0.41	Chlamydiae
Chlamydia_trachomatis_G_SotonG1_uid196779_NC_020941	0.10929	0.37277	0.486961	Chlamydia	trachomatis	0.41	Chlamydiae
Chlamydia_trachomatis_G_9768_uid161353_NC_017429	0.10929	0.394089	0.515143	Chlamydia	trachomatis	0.41	Chlamydiae
Chlamydia_trachomatis_G_9301_uid161377_NC_017432	0.10929	0.394272	0.51496	Chlamydia	trachomatis	0.41	Chlamydiae
Chlamydia_trachomatis_G_11222_uid161361_NC_017430	0.10929	0.388142	0.522006	Chlamydia	trachomatis	0.41	Chlamydiae
Chlamydia_trachomatis_G_11074_uid161409_NC_017440	0.10929	0.395279	0.513954	Chlamydia	trachomatis	0.41	Chlamydiae
Chlamydia_trachomatis_F_SWFPminus_uid222813_NC_022548	0.10929	0.385214	0.517339	Chlamydia	trachomatis	0.41	Chlamydiae
Chlamydia_trachomatis_F_SW5_uid167485_NC_017953	0.10929	0.386037	0.520816	Chlamydia	trachomatis	0.41	Chlamydiae
Chlamydia_trachomatis_F_SW4_uid167484_NC_017951	0.10929	0.382926	0.517065	Chlamydia	trachomatis	0.41	Chlamydiae
Chlamydia_trachomatis_F_SotonF3_uid196778_NC_020964	0.10929	0.379266	0.511392	Chlamydia	trachomatis	0.41	Chlamydiae
Chlamydia_trachomatis_F_CS847_08_CP010569	0.10929	0.379449	0.515235	Chlamydia	trachomatis	0.41	Chlamydiae
Chlamydia_trachomatis_F_6_94_uid216090_NC_022118	0.10929	0.358679	0.48504	Chlamydia	trachomatis	0.41	Chlamydiae
Chlamydia_trachomatis_F_2_93_uid216090_NC_022106	0.10929	0.376613	0.509013	Chlamydia	trachomatis	0.41	Chlamydiae
Chlamydia_trachomatis_F_1_93_uid216090_NC_022117	0.10929	0.386678	0.520176	Chlamydia	trachomatis	0.41	Chlamydiae
Chlamydia_trachomatis_F_11_96_uid216090_NC_022107	0.10929	0.380547	0.515601	Chlamydia	trachomatis	0.41	Chlamydiae
Chlamydia_trachomatis_E_SW3_uid167483_NC_017952	0.10929	0.34413	0.459054	Chlamydia	trachomatis	0.41	Chlamydiae
Chlamydia_trachomatis_E_SotonE8_uid196777_NC_020942	0.10929	0.339098	0.453655	Chlamydia	trachomatis	0.41	Chlamydiae
Chlamydia_trachomatis_E_SotonE4_uid196776_NC_020969	0.10929	0.336993	0.453564	Chlamydia	trachomatis	0.41	Chlamydiae
Chlamydia_trachomatis_E_CS1025_11_CP010567	0.10929	0.352274	0.473511	Chlamydia	trachomatis	0.41	Chlamydiae
Chlamydia_trachomatis_E_C599_uid222812_NC_022537	0.10929	0.337634	0.452923	Chlamydia	trachomatis	0.41	Chlamydiae
Chlamydia_trachomatis_E_Bour_uid196775_NC_020971	0.10929	0.352914	0.475158	Chlamydia	trachomatis	0.41	Chlamydiae
Chlamydia_trachomatis_E_150_uid161403_NC_017439	0.10929	0.342575	0.458322	Chlamydia	trachomatis	0.41	Chlamydiae
Chlamydia_trachomatis_E_12_94_uid216090_NC_022108	0.10929	0.363437	0.483301	Chlamydia	trachomatis	0.41	Chlamydiae
Chlamydia_trachomatis_E_11023_uid161369_NC_017431	0.10929	0.369293	0.495471	Chlamydia	trachomatis	0.41	Chlamydiae
Chlamydia_trachomatis_D_UW_3_CX_uid57637_NC_000117	0.10929	0.380364	0.491994	Chlamydia	trachomatis	0.41	Chlamydiae
Chlamydia_trachomatis_D_SotonD6_uid196774_NC_020968	0.10929	0.379541	0.492817	Chlamydia	trachomatis	0.41	Chlamydiae
Chlamydia_trachomatis_D_SotonD5_uid196773_NC_020943	0.10929	0.375057	0.485589	Chlamydia	trachomatis	0.41	Chlamydiae
Chlamydia_trachomatis_D_SotonD1_uid196772_NC_020967	0.10929	0.384482	0.519078	Chlamydia	trachomatis	0.41	Chlamydiae
Chlamydia_trachomatis_D_LC_uid159879_NC_017436	0.10929	0.380273	0.492085	Chlamydia	trachomatis	0.41	Chlamydiae
Chlamydia_trachomatis_D_EC_uid159881_NC_017434	0.10929	0.380273	0.492085	Chlamydia	trachomatis	0.41	Chlamydiae
Chlamydia_trachomatis_D_CS637_11_CP007131	0.10929	0.385488	0.504255	Chlamydia	trachomatis	0.41	Chlamydiae
Chlamydia_trachomatis_D_14_96_uid216090_NC_022109	0.10929	0.388782	0.507915	Chlamydia	trachomatis	0.41	Chlamydiae
Chlamydia_trachomatis_D_13_96_uid216090_NC_022119	0.10929	0.385305	0.519078	Chlamydia	trachomatis	0.41	Chlamydiae
Chlamydia_trachomatis_C_TW_3_uid232251_NC_023060	0.10929	0.382652	0.484216	Chlamydia	trachomatis	0.41	Chlamydiae
Chlamydia_trachomatis_B_TZ1A828_OT_uid59349_NC_012687	0.10929	0.398024	0.503431	Chlamydia	trachomatis	0.41	Chlamydiae
Chlamydia_trachomatis_B_Jali20_OT_uid59351_NC_012686	0.10929	0.393815	0.492451	Chlamydia	trachomatis	0.41	Chlamydiae
Chlamydia_trachomatis_A_HAR_13_uid58333_NC_007429	0.10929	0.399213	0.503065	Chlamydia	trachomatis	0.41	Chlamydiae
Chlamydia_trachomatis_A_7249_uid196771_NC_020944	0.10929	0.399213	0.502059	Chlamydia	trachomatis	0.41	Chlamydiae
Chlamydia_trachomatis_A_5291_uid196770_NC_020939	0.10929	0.398939	0.502333	Chlamydia	trachomatis	0.41	Chlamydiae
Chlamydia_trachomatis_A_363_uid196769_NC_020966	0.10929	0.399213	0.502059	Chlamydia	trachomatis	0.41	Chlamydiae
Chlamydia_trachomatis_A2497_uid159993_NC_017437	0.10929	0.398207	0.503065	Chlamydia	trachomatis	0.41	Chlamydiae
Chlamydia_trachomatis_A2497_uid159863_NC_016798	0.10929	0.398939	0.502333	Chlamydia	trachomatis	0.41	Chlamydiae
Escherichia_coli_Xuzhou21_uid163995_NC_017906	1.54764	0.375992	0.580148	Escherichia	coli	0.52	Proteobacteria
Escherichia_coli_W_uid162101_NC_017664	1.54764	0.323738	0.505182	Escherichia	coli	0.52	Proteobacteria
Escherichia_coli_W_uid162011_NC_017635	1.54764	0.323725	0.505189	Escherichia	coli	0.52	Proteobacteria
Escherichia_coli_UTI89_uid58541_NC_007946	1.54764	0.344583	0.511107	Escherichia	coli	0.52	Proteobacteria
Escherichia_coli_UMNK88_uid161991_NC_017641	1.54764	0.239022	0.376076	Escherichia	coli	0.52	Proteobacteria
Escherichia_coli_UMN026_uid62981_NC_011751	1.54764	0.379714	0.597032	Escherichia	coli	0.52	Proteobacteria
Escherichia_coli_UM146_uid162043_NC_017632	1.54764	0.344537	0.511107	Escherichia	coli	0.52	Proteobacteria
Escherichia_coli_SMS_3_5_uid58919_NC_010498	1.54764	0.376541	0.585543	Escherichia	coli	0.52	Proteobacteria
Escherichia_coli_SE15_uid161939_NC_013654	1.54764	0.302965	0.444005	Escherichia	coli	0.52	Proteobacteria
Escherichia_coli_SE11_uid59425_NC_011415	1.54764	0.307539	0.482405	Escherichia	coli	0.52	Proteobacteria
Escherichia_coli_S88_uid62979_NC_011742	1.54764	0.337165	0.499205	Escherichia	coli	0.52	Proteobacteria
Escherichia_coli_PMV_1_uid219679_NC_022370	1.54764	0.344492	0.511178	Escherichia	coli	0.52	Proteobacteria
Escherichia_coli_P12b_uid162061_NC_017663	1.54764	0.170285	0.267071	Escherichia	coli	0.52	Proteobacteria
Escherichia_coli_O83_H1_NRG_857C_uid161987_NC_017634	1.54764	0.343504	0.505945	Escherichia	coli	0.52	Proteobacteria
Escherichia_coli_O7_K1_CE10_uid162115_NC_017646	1.54764	0.379061	0.582803	Escherichia	coli	0.52	Proteobacteria
Escherichia_coli_O55_H7_RM12579_uid162153_NC_017656	1.54764	0.380211	0.587792	Escherichia	coli	0.52	Proteobacteria
Escherichia_coli_O55_H7_CB9615_uid46655_NC_013941	1.54764	0.380134	0.587902	Escherichia	coli	0.52	Proteobacteria
Escherichia_coli_O26_H11_11368_uid41021_NC_013361	1.54764	0.319435	0.500058	Escherichia	coli	0.52	Proteobacteria
Escherichia_coli_O157_H7_uid57781_NC_002695	1.54764	0.376037	0.580103	Escherichia	coli	0.52	Proteobacteria
Escherichia_coli_O157_H7_TW14359_uid59235_NC_013008	1.54764	0.376082	0.580057	Escherichia	coli	0.52	Proteobacteria
Escherichia_coli_O157_H7_EDL933_uid57831_NC_002655	1.54764	0.376031	0.579624	Escherichia	coli	0.52	Proteobacteria
Escherichia_coli_O157_H7_EC4115_uid59091_NC_011353	1.54764	0.376108	0.580032	Escherichia	coli	0.52	Proteobacteria
Escherichia_coli_O127_H6_E2348_69_uid59343_NC_011601	1.54764	0.361421	0.530479	Escherichia	coli	0.52	Proteobacteria
Escherichia_coli_O111_H__11128_uid41023_NC_013364	1.54764	0.320617	0.500123	Escherichia	coli	0.52	Proteobacteria
Escherichia_coli_O104_H4_2011C_3493_uid176127_NC_018658	1.54764	0.309303	0.482069	Escherichia	coli	0.52	Proteobacteria
Escherichia_coli_O104_H4_2009EL_2071_uid176128_NC_018661	1.54764	0.309264	0.482108	Escherichia	coli	0.52	Proteobacteria
Escherichia_coli_O104_H4_2009EL_2050_uid175905_NC_018650	1.54764	0.309264	0.482108	Escherichia	coli	0.52	Proteobacteria
Escherichia_coli_O103_H2_12009_uid41013_NC_013353	1.54764	0.328287	0.509576	Escherichia	coli	0.52	Proteobacteria
Escherichia_coli_NA114_uid162139_NC_017644	1.54764	0.297337	0.43609	Escherichia	coli	0.52	Proteobacteria
Escherichia_coli_LY180_uid219461_NC_022364	1.54764	0.311248	0.484525	Escherichia	coli	0.52	Proteobacteria
Escherichia_coli_LF82_uid161965_NC_011993	1.54764	0.34351	0.505945	Escherichia	coli	0.52	Proteobacteria
Escherichia_coli_KO11FL_uid52593_NC_016902	1.54764	0.313723	0.488027	Escherichia	coli	0.52	Proteobacteria
Escherichia_coli_KO11FL_uid162099_NC_017660	1.54764	0.313813	0.487936	Escherichia	coli	0.52	Proteobacteria
Escherichia_coli_K_12_substr__W3110_uid161931_NC_007779	1.54764	0.2202	0.347167	Escherichia	coli	0.52	Proteobacteria
Escherichia_coli_K_12_substr__MG1655_uid57779_NC_000913	1.54764	0.220193	0.347174	Escherichia	coli	0.52	Proteobacteria
Escherichia_coli_K_12_substr__MDS42_uid193705_NC_020518	1.54764	0.220206	0.347161	Escherichia	coli	0.52	Proteobacteria
Escherichia_coli_K_12_substr__DH10B_uid58979_NC_010473	1.54764	0.219909	0.346301	Escherichia	coli	0.52	Proteobacteria
Escherichia_coli_JJ1886_uid226103_NC_022648	1.54764	0.29753	0.435915	Escherichia	coli	0.52	Proteobacteria
Escherichia_coli_IHE3034_uid162007_NC_017628	1.54764	0.344544	0.511146	Escherichia	coli	0.52	Proteobacteria
Escherichia_coli_IAI39_uid59381_NC_011750	1.54764	0.379009	0.582849	Escherichia	coli	0.52	Proteobacteria
Escherichia_coli_IAI1_uid59377_NC_011741	1.54764	0.32315	0.502998	Escherichia	coli	0.52	Proteobacteria
Escherichia_coli_HS_uid58393_NC_009800	1.54764	0.27288	0.423968	Escherichia	coli	0.52	Proteobacteria
Escherichia_coli_ETEC_H10407_uid161993_NC_017633	1.54764	0.219108	0.344408	Escherichia	coli	0.52	Proteobacteria
Escherichia_coli_ED1a_uid59379_NC_011745	1.54764	0.349377	0.511837	Escherichia	coli	0.52	Proteobacteria
Escherichia_coli_E24377A_uid58395_NC_009801	1.54764	0.328507	0.509505	Escherichia	coli	0.52	Proteobacteria
Escherichia_coli_DH1_uid162051_NC_017638	1.54764	0.219987	0.345972	Escherichia	coli	0.52	Proteobacteria
Escherichia_coli_DH1_uid161951_NC_017625	1.54764	0.219993	0.345972	Escherichia	coli	0.52	Proteobacteria
Escherichia_coli__clone_D_i2__uid162047_NC_017651	1.54764	0.346831	0.510552	Escherichia	coli	0.52	Proteobacteria
Escherichia_coli__clone_D_i14__uid162049_NC_017652	1.54764	0.346831	0.510552	Escherichia	coli	0.52	Proteobacteria
Escherichia_coli_CFT073_uid57915_NC_004431	1.54764	0.343853	0.506074	Escherichia	coli	0.52	Proteobacteria
Escherichia_coli_BW2952_uid59391_NC_012759	1.54764	0.219864	0.346347	Escherichia	coli	0.52	Proteobacteria
Escherichia_coli_B_REL606_uid58803_NC_012967	1.54764	0.271575	0.423774	Escherichia	coli	0.52	Proteobacteria
Escherichia_coli__BL21_Gold_DE3_pLysS_AG__uid59245_NC_012947	1.54764	0.269132	0.420298	Escherichia	coli	0.52	Proteobacteria
Escherichia_coli_BL21_DE3__uid161949_NC_012892	1.54764	0.274702	0.429389	Escherichia	coli	0.52	Proteobacteria
Escherichia_coli_BL21_DE3__uid161947_NC_012971	1.54764	0.274702	0.429389	Escherichia	coli	0.52	Proteobacteria
Escherichia_coli_ATCC_8739_uid58783_NC_010468	1.54764	0.29114	0.452256	Escherichia	coli	0.52	Proteobacteria
Escherichia_coli_APEC_O78_uid187277_NC_020163	1.54764	0.329676	0.514435	Escherichia	coli	0.52	Proteobacteria
Escherichia_coli_APEC_O1_uid58623_NC_008563	1.54764	0.344518	0.510274	Escherichia	coli	0.52	Proteobacteria
Escherichia_coli_ABU_83972_uid161975_NC_017631	1.54764	0.340279	0.50095	Escherichia	coli	0.52	Proteobacteria
Escherichia_coli_55989_uid59383_NC_011748	1.54764	0.309187	0.482186	Escherichia	coli	0.52	Proteobacteria
Escherichia_coli_536_uid58531_NC_008253	1.54764	0.337081	0.497906	Escherichia	coli	0.52	Proteobacteria
Escherichia_coli_042_uid161985_NC_017626	1.54764	0.374745	0.585821	Escherichia	coli	0.52	Proteobacteria
Francisella_tularensis_WY96_3418_uid58811_NC_009257	0.11565	0.324427	0.6754	Francisella	tularensis	0.32	Proteobacteria
Francisella_tularensis_TIGB03_uid89379_NC_016933	0.11565	0.360744	0.636835	Francisella	tularensis	0.32	Proteobacteria
Francisella_tularensis_TI0902_uid89373_NC_016937	0.11565	0.357285	0.640294	Francisella	tularensis	0.32	Proteobacteria
Francisella_tularensis_SCHU_S4_uid57589_NC_006570	0.11565	0.357198	0.64038	Francisella	tularensis	0.32	Proteobacteria
Francisella_tularensis_NE061598_uid161973_NC_017453	0.11565	0.357285	0.640294	Francisella	tularensis	0.32	Proteobacteria
Francisella_tularensis_mediasiatica_FSC147_uid58939_NC_010677	0.11565	0.340856	0.656723	Francisella	tularensis	0.32	Proteobacteria
Francisella_tularensis_holarctica_OSU18_uid58687_NC_008369	0.11565	0.492866	0.506788	Francisella	tularensis	0.32	Proteobacteria
Francisella_tularensis_holarctica_LVS_uid58595_NC_007880	0.11565	0.493472	0.506182	Francisella	tularensis	0.32	Proteobacteria
Francisella_tularensis_holarctica_FTNF002_00_uid58999_NC_009749	0.11565	0.494682	0.500735	Francisella	tularensis	0.32	Proteobacteria
Francisella_tularensis_holarctica_FSC200_uid54341_NC_019551	0.11565	0.49399	0.505664	Francisella	tularensis	0.32	Proteobacteria
Francisella_tularensis_holarctica_F92_uid181998_NC_019537	0.11565	0.494077	0.501167	Francisella	tularensis	0.32	Proteobacteria
Francisella_tularensis_FSC198_uid58693_NC_008245	0.11565	0.357717	0.639862	Francisella	tularensis	0.32	Proteobacteria
Haemophilus_influenzae_Rd_KW20_uid57771_NC_000907	0.79941	0.448443	0.459201	Haemophilus	influenzae	0.38	Proteobacteria
Haemophilus_influenzae_R2866_uid161923_NC_017451	0.79941	0.427503	0.437698	Haemophilus	influenzae	0.38	Proteobacteria
Haemophilus_influenzae_R2846_uid161921_NC_017452	0.79941	0.40974	0.415144	Haemophilus	influenzae	0.38	Proteobacteria
Haemophilus_influenzae_PittGG_uid58593_NC_009567	0.79941	0.445966	0.459489	Haemophilus	influenzae	0.38	Proteobacteria
Haemophilus_influenzae_PittEE_uid58591_NC_009566	0.79941	0.391339	0.400583	Haemophilus	influenzae	0.38	Proteobacteria
Haemophilus_influenzae_KR494_uid219323_NC_022356	0.79941	0.471911	0.471185	Haemophilus	influenzae	0.38	Proteobacteria
Haemophilus_influenzae_F3047_uid62097_NC_014922	0.79941	0.411891	0.419372	Haemophilus	influenzae	0.38	Proteobacteria
Haemophilus_influenzae_F3031_uid62123_NC_014920	0.79941	0.381269	0.390551	Haemophilus	influenzae	0.38	Proteobacteria
Haemophilus_influenzae_86_028NP_uid58093_NC_007146	0.79941	0.445954	0.45476	Haemophilus	influenzae	0.38	Proteobacteria
Haemophilus_influenzae_10810_uid86647_NC_016809	0.79941	0.428529	0.442001	Haemophilus	influenzae	0.38	Proteobacteria
Helicobacter_pylori_XZ274_uid165869_NC_017926	0.16411	0.474438	0.507343	Helicobacter	pylori	0.39	Proteobacteria
Helicobacter_pylori_v225d_uid159639_NC_017355	0.16411	0.46152	0.512888	Helicobacter	pylori	0.39	Proteobacteria
Helicobacter_pylori_UM298_uid213226_NC_021882	0.16411	0.469807	0.504174	Helicobacter	pylori	0.39	Proteobacteria
Helicobacter_pylori_UM066_uid203028_NC_021218	0.16411	0.474072	0.510268	Helicobacter	pylori	0.39	Proteobacteria
Helicobacter_pylori_UM037_uid203027_NC_021217	0.16411	0.469319	0.526842	Helicobacter	pylori	0.39	Proteobacteria
Helicobacter_pylori_UM032_uid203025_NC_021215	0.16411	0.469746	0.504235	Helicobacter	pylori	0.39	Proteobacteria
Helicobacter_pylori_uid159983_NC_017354	0.16411	0.471452	0.510694	Helicobacter	pylori	0.39	Proteobacteria
Helicobacter_pylori_SouthAfrica7_uid159989_NC_017361	0.16411	0.478886	0.504601	Helicobacter	pylori	0.39	Proteobacteria
Helicobacter_pylori_SouthAfrica20_uid216150_NC_022130	0.16411	0.458168	0.479556	Helicobacter	pylori	0.39	Proteobacteria
Helicobacter_pylori_SNT49_uid159615_NC_017376	0.16411	0.466882	0.518189	Helicobacter	pylori	0.39	Proteobacteria
Helicobacter_pylori_SJM180_uid53541_NC_014560	0.16411	0.471513	0.525501	Helicobacter	pylori	0.39	Proteobacteria
Helicobacter_pylori_Shi470_uid59165_NC_010698	0.16411	0.464079	0.520565	Helicobacter	pylori	0.39	Proteobacteria
Helicobacter_pylori_Shi417_uid162205_NC_017739	0.16411	0.468223	0.516544	Helicobacter	pylori	0.39	Proteobacteria
Helicobacter_pylori_Shi169_uid162209_NC_017740	0.16411	0.466821	0.517762	Helicobacter	pylori	0.39	Proteobacteria
Helicobacter_pylori_Shi112_uid162207_NC_017741	0.16411	0.464262	0.520687	Helicobacter	pylori	0.39	Proteobacteria
Helicobacter_pylori_Sat464_uid159467_NC_017359	0.16411	0.463591	0.520809	Helicobacter	pylori	0.39	Proteobacteria
Helicobacter_pylori_Rif2_uid178203_NC_018938	0.16411	0.465663	0.51758	Helicobacter	pylori	0.39	Proteobacteria
Helicobacter_pylori_Rif1_uid178202_NC_018937	0.16411	0.465663	0.517519	Helicobacter	pylori	0.39	Proteobacteria
Helicobacter_pylori_Puno135_uid161157_NC_017379	0.16411	0.460179	0.515813	Helicobacter	pylori	0.39	Proteobacteria
Helicobacter_pylori_Puno120_uid159611_NC_017378	0.16411	0.459021	0.51301	Helicobacter	pylori	0.39	Proteobacteria
Helicobacter_pylori_PeCan4_uid53539_NC_014555	0.16411	0.458107	0.513802	Helicobacter	pylori	0.39	Proteobacteria
Helicobacter_pylori_PeCan18_uid162211_NC_017742	0.16411	0.4472	0.514594	Helicobacter	pylori	0.39	Proteobacteria
Helicobacter_pylori_P12_uid59327_NC_011498	0.16411	0.471026	0.525318	Helicobacter	pylori	0.39	Proteobacteria
Helicobacter_pylori_OK310_uid193716_NC_020509	0.16411	0.471879	0.512278	Helicobacter	pylori	0.39	Proteobacteria
Helicobacter_pylori_OK113_uid193715_NC_020508	0.16411	0.470416	0.509232	Helicobacter	pylori	0.39	Proteobacteria
Helicobacter_pylori_Lithuania75_uid159491_NC_017362	0.16411	0.47328	0.523368	Helicobacter	pylori	0.39	Proteobacteria
Helicobacter_pylori_J99_uid57789_NC_000921	0.16411	0.449637	0.527207	Helicobacter	pylori	0.39	Proteobacteria
Helicobacter_pylori_India7_uid161149_NC_017372	0.16411	0.461215	0.523247	Helicobacter	pylori	0.39	Proteobacteria
Helicobacter_pylori_HUP_B14_uid162213_NC_017733	0.16411	0.468223	0.522272	Helicobacter	pylori	0.39	Proteobacteria
Helicobacter_pylori_HPAG1_uid58517_NC_008086	0.16411	0.471513	0.524831	Helicobacter	pylori	0.39	Proteobacteria
Helicobacter_pylori_Gambia94_24_uid159493_NC_017371	0.16411	0.445067	0.541161	Helicobacter	pylori	0.39	Proteobacteria
Helicobacter_pylori_G27_uid59305_NC_011333	0.16411	0.467552	0.528487	Helicobacter	pylori	0.39	Proteobacteria
Helicobacter_pylori_F57_uid161143_NC_017367	0.16411	0.472183	0.502773	Helicobacter	pylori	0.39	Proteobacteria
Helicobacter_pylori_F32_uid161139_NC_017366	0.16411	0.471635	0.511913	Helicobacter	pylori	0.39	Proteobacteria
Helicobacter_pylori_F30_uid159991_NC_017365	0.16411	0.472915	0.510207	Helicobacter	pylori	0.39	Proteobacteria
Helicobacter_pylori_F16_uid161145_NC_017368	0.16411	0.473829	0.509293	Helicobacter	pylori	0.39	Proteobacteria
Helicobacter_pylori_ELS37_uid158157_NC_017063	0.16411	0.468344	0.526476	Helicobacter	pylori	0.39	Proteobacteria
Helicobacter_pylori_Cuz20_uid159987_NC_017358	0.16411	0.466821	0.517884	Helicobacter	pylori	0.39	Proteobacteria
Helicobacter_pylori_BM012A_uid229744_NC_022886	0.16411	0.463713	0.523368	Helicobacter	pylori	0.39	Proteobacteria
Helicobacter_pylori_B8_uid49873_NC_014256	0.16411	0.467552	0.520626	Helicobacter	pylori	0.39	Proteobacteria
Helicobacter_pylori_B38_uid59415_NC_012973	0.16411	0.46804	0.528365	Helicobacter	pylori	0.39	Proteobacteria
Helicobacter_pylori_Aklavik86_uid182202_NC_019563	0.16411	0.44001	0.492353	Helicobacter	pylori	0.39	Proteobacteria
Helicobacter_pylori_Aklavik117_uid182201_NC_019560	0.16411	0.468466	0.515873	Helicobacter	pylori	0.39	Proteobacteria
Helicobacter_pylori_908_uid159985_NC_017357	0.16411	0.450917	0.534885	Helicobacter	pylori	0.39	Proteobacteria
Helicobacter_pylori_83_uid161153_NC_017375	0.16411	0.474438	0.509414	Helicobacter	pylori	0.39	Proteobacteria
Helicobacter_pylori_51_uid161925_NC_017382	0.16411	0.471574	0.512278	Helicobacter	pylori	0.39	Proteobacteria
Helicobacter_pylori_35A_uid49903_NC_017360	0.16411	0.472305	0.502651	Helicobacter	pylori	0.39	Proteobacteria
Helicobacter_pylori_26695_uid57787_NC_000915	0.16411	0.465663	0.517519	Helicobacter	pylori	0.39	Proteobacteria
Helicobacter_pylori_26695_uid178201_NC_018939	0.16411	0.465785	0.517458	Helicobacter	pylori	0.39	Proteobacteria
Helicobacter_pylori_2018_uid161159_NC_017381	0.16411	0.450247	0.535555	Helicobacter	pylori	0.39	Proteobacteria
Helicobacter_pylori_2017_uid161151_NC_017374	0.16411	0.449881	0.535921	Helicobacter	pylori	0.39	Proteobacteria
Lactococcus_lactis_KLDS_4_0325_uid225028_NC_022593	1.2647	0.537764	0.37314	Lactococcus	lactis	0.36	Firmicutes
Lactococcus_lactis_KF147_uid42831_NC_013656	1.2647	0.575678	0.399794	Lactococcus	lactis	0.36	Firmicutes
Lactococcus_lactis_IO_1_uid192185_NC_020450	1.2647	0.575718	0.402427	Lactococcus	lactis	0.36	Firmicutes
Lactococcus_lactis_Il1403_uid57671_NC_002662	1.2647	0.565233	0.391286	Lactococcus	lactis	0.36	Firmicutes
Lactococcus_lactis_CV56_uid160253_NC_017486	1.2647	0.412786	0.282684	Lactococcus	lactis	0.36	Firmicutes
Lactococcus_lactis_cremoris_UC509_9_uid179384_NC_019435	1.2647	0.500957	0.414525	Lactococcus	lactis	0.36	Firmicutes
Lactococcus_lactis_cremoris_SK11_uid57983_NC_008527	1.2647	0.487602	0.405187	Lactococcus	lactis	0.36	Firmicutes
Lactococcus_lactis_cremoris_NZ9000_uid167481_NC_017949	1.2647	0.519894	0.438254	Lactococcus	lactis	0.36	Firmicutes
Lactococcus_lactis_cremoris_MG1363_uid58837_NC_009004	1.2647	0.520479	0.438768	Lactococcus	lactis	0.36	Firmicutes
Lactococcus_lactis_cremoris_KW2_uid219629_NC_022369	1.2647	0.538207	0.458385	Lactococcus	lactis	0.36	Firmicutes
Lactococcus_lactis_cremoris_A76_uid160937_NC_017492	1.2647	0.498347	0.414889	Lactococcus	lactis	0.36	Firmicutes
Listeria_monocytogenes_uid43671_NC_013766	1.22692	0.491206	0.401208	Listeria	monocytogenes	0.38	Firmicutes
Listeria_monocytogenes_SLCC7179_uid175107_NC_018593	1.22692	0.481523	0.393147	Listeria	monocytogenes	0.38	Firmicutes
Listeria_monocytogenes_SLCC5850_uid175110_NC_018592	1.22692	0.486103	0.395731	Listeria	monocytogenes	0.38	Firmicutes
Listeria_monocytogenes_SLCC2540_uid175106_NC_018586	1.22692	0.50943	0.436059	Listeria	monocytogenes	0.38	Firmicutes
Listeria_monocytogenes_SLCC2479_uid175108_NC_018589	1.22692	0.511386	0.417118	Listeria	monocytogenes	0.38	Firmicutes
Listeria_monocytogenes_SLCC2378_uid175105_NC_018585	1.22692	0.5167	0.442841	Listeria	monocytogenes	0.38	Firmicutes
Listeria_monocytogenes_SLCC2376_uid175111_NC_018590	1.22692	0.504279	0.452809	Listeria	monocytogenes	0.38	Firmicutes
Listeria_monocytogenes_serotype_7_SLCC2482_uid174871_NC_018591	1.22692	0.519268	0.445408	Listeria	monocytogenes	0.38	Firmicutes
Listeria_monocytogenes_serotype_4b_LL195_uid182103_NC_019556	1.22692	0.516562	0.442979	Listeria	monocytogenes	0.38	Firmicutes
Listeria_monocytogenes_serotype_4b_F2365_uid57689_NC_002973	1.22692	0.516594	0.44289	Listeria	monocytogenes	0.38	Firmicutes
Listeria_monocytogenes_serotype_4a_L99_uid161953_NC_017529	1.22692	0.502698	0.45364	Listeria	monocytogenes	0.38	Firmicutes
Listeria_monocytogenes_serotype_1_2c_SLCC2372_uid174872_NC_018588	1.22692	0.511419	0.417093	Listeria	monocytogenes	0.38	Firmicutes
Listeria_monocytogenes_serotype_1_2b_SLCC2755_uid52455_NC_018587	1.22692	0.519276	0.445384	Listeria	monocytogenes	0.38	Firmicutes
Listeria_monocytogenes_N53_1_uid193767_NC_020558	1.22692	0.485541	0.394109	Listeria	monocytogenes	0.38	Firmicutes
Listeria_monocytogenes_M7_uid162131_NC_017537	1.22692	0.502673	0.453673	Listeria	monocytogenes	0.38	Firmicutes
Listeria_monocytogenes_La111_uid193768_NC_020557	1.22692	0.485598	0.394158	Listeria	monocytogenes	0.38	Firmicutes
Listeria_monocytogenes_L312_uid175768_NC_018642	1.22692	0.51168	0.438415	Listeria	monocytogenes	0.38	Firmicutes
Listeria_monocytogenes_J1816_uid179734_NC_021829	1.22692	0.520556	0.446492	Listeria	monocytogenes	0.38	Firmicutes
Listeria_monocytogenes_J1_220_uid179735_NC_021830	1.22692	0.519912	0.446239	Listeria	monocytogenes	0.38	Firmicutes
Listeria_monocytogenes_J0161_uid54459_NC_017545	1.22692	0.446329	0.361971	Listeria	monocytogenes	0.38	Firmicutes
Listeria_monocytogenes_HCC23_uid59203_NC_011660	1.22692	0.502665	0.453656	Listeria	monocytogenes	0.38	Firmicutes
Listeria_monocytogenes_FSL_R2_561_uid54441_NC_017546	1.22692	0.511329	0.417167	Listeria	monocytogenes	0.38	Firmicutes
Listeria_monocytogenes_Finland_1998_uid54443_NC_017547	1.22692	0.479648	0.391713	Listeria	monocytogenes	0.38	Firmicutes
Listeria_monocytogenes_EGD_uid223288_NC_022568	1.22692	0.486079	0.395772	Listeria	monocytogenes	0.38	Firmicutes
Listeria_monocytogenes_EGD_e_uid61583_NC_003210	1.22692	0.522161	0.425847	Listeria	monocytogenes	0.38	Firmicutes
Listeria_monocytogenes_Clip80459_uid59317_NC_012488	1.22692	0.511631	0.438472	Listeria	monocytogenes	0.38	Firmicutes
Listeria_monocytogenes_ATCC_19117_uid175109_NC_018584	1.22692	0.520001	0.44615	Listeria	monocytogenes	0.38	Firmicutes
Listeria_monocytogenes_10403S_uid54461_NC_017544	1.22692	0.48594	0.395894	Listeria	monocytogenes	0.38	Firmicutes
Listeria_monocytogenes_08_5923_uid43727_NC_013768	1.22692	0.491246	0.4012	Listeria	monocytogenes	0.38	Firmicutes
Listeria_monocytogenes_07PF0776_uid162185_NC_017728	1.22692	0.510645	0.43804	Listeria	monocytogenes	0.38	Firmicutes
Legionella_pneumophila_uid170534_NC_018140	0.87192	0.458723	0.458609	Legionella	pneumophila	0.39	Proteobacteria
Legionella_pneumophila_Thunder_Bay_uid206517_NC_021350	0.87192	0.404269	0.405473	Legionella	pneumophila	0.39	Proteobacteria
Legionella_pneumophila_Philadelphia_1_uid57609_NC_002942	0.87192	0.470467	0.473495	Legionella	pneumophila	0.39	Proteobacteria
Legionella_pneumophila_Paris_uid58211_NC_006368	0.87192	0.464871	0.470662	Legionella	pneumophila	0.39	Proteobacteria
Legionella_pneumophila_LPE509_uid193710_NC_020521	0.87192	0.3604	0.363267	Legionella	pneumophila	0.39	Proteobacteria
Legionella_pneumophila_Lorraine_uid170535_NC_018139	0.87192	0.485044	0.509382	Legionella	pneumophila	0.39	Proteobacteria
Legionella_pneumophila_Lens_uid58209_NC_006369	0.87192	0.482888	0.487327	Legionella	pneumophila	0.39	Proteobacteria
Legionella_pneumophila_Hextuple_3a_uid197192_NC_017526	0.87192	0.470445	0.473518	Legionella	pneumophila	0.39	Proteobacteria
Legionella_pneumophila_Hextuple_2q_uid197191_NC_017525	0.87192	0.470456	0.473507	Legionella	pneumophila	0.39	Proteobacteria
Legionella_pneumophila_Corby_uid58733_NC_009494	0.87192	0.348816	0.362981	Legionella	pneumophila	0.39	Proteobacteria
Legionella_pneumophila_ATCC_43290_uid86885_NC_016811	0.87192	0.392192	0.393419	Legionella	pneumophila	0.39	Proteobacteria
Legionella_pneumophila_2300_99_Alcoy_uid48801_NC_014125	0.87192	0.459767	0.476179	Legionella	pneumophila	0.39	Proteobacteria
Mycoplasma_gallisepticum_WI01_2001_043_13_2P_uid172628_NC_018410	0.15486	0.441431	0.476301	Mycoplasma	gallisepticum	0.32	Mollicutes
Mycoplasma_gallisepticum_VA94_7994_1_7P_uid172624_NC_018406	0.15486	0.440462	0.478174	Mycoplasma	gallisepticum	0.32	Mollicutes
Mycoplasma_gallisepticum_S6_uid200523_NC_023030	0.15486	0.479594	0.520147	Mycoplasma	gallisepticum	0.32	Mollicutes
Mycoplasma_gallisepticum_R_low__uid57993_NC_004829	0.15486	0.469263	0.504779	Mycoplasma	gallisepticum	0.32	Mollicutes
Mycoplasma_gallisepticum_R_high__uid161999_NC_017502	0.15486	0.469198	0.504908	Mycoplasma	gallisepticum	0.32	Mollicutes
Mycoplasma_gallisepticum_NY01_2001_047_5_1P_uid172627_NC_018409	0.15486	0.442206	0.47643	Mycoplasma	gallisepticum	0.32	Mollicutes
Mycoplasma_gallisepticum_NC96_1596_4_2P_uid172626_NC_018408	0.15486	0.440785	0.477851	Mycoplasma	gallisepticum	0.32	Mollicutes
Mycoplasma_gallisepticum_NC95_13295_2_2P_uid172625_NC_018407	0.15486	0.439881	0.477851	Mycoplasma	gallisepticum	0.32	Mollicutes
Mycoplasma_gallisepticum_NC08_2008_031_4_3P_uid172631_NC_018413	0.15486	0.445305	0.473202	Mycoplasma	gallisepticum	0.32	Mollicutes
Mycoplasma_gallisepticum_NC06_2006_080_5_2P_uid172629_NC_018411	0.15486	0.444531	0.473976	Mycoplasma	gallisepticum	0.32	Mollicutes
Mycoplasma_gallisepticum_F_uid162001_NC_017503	0.15486	0.478497	0.521245	Mycoplasma	gallisepticum	0.32	Mollicutes
Mycoplasma_gallisepticum_CA06_2006_052_5_2P_uid172630_NC_018412	0.15486	0.441689	0.476818	Mycoplasma	gallisepticum	0.32	Mollicutes
Mycobacterium_tuberculosis_UT205_uid162183_NC_016934	0.11098	0.361597	0.633988	Mycobacterium	tuberculosis	0.66	Actinobacteria
Mycobacterium_tuberculosis_uid185758_NC_020089	0.11098	0.365021	0.633267	Mycobacterium	tuberculosis	0.66	Actinobacteria
Mycobacterium_tuberculosis_RGTB423_uid162179_NC_017528	0.11098	0.357452	0.63597	Mycobacterium	tuberculosis	0.66	Actinobacteria
Mycobacterium_tuberculosis_RGTB327_uid157907_NC_017026	0.11098	0.352766	0.640476	Mycobacterium	tuberculosis	0.66	Actinobacteria
Mycobacterium_tuberculosis_KZN_605_uid54947_NC_018078	0.11098	0.361597	0.636511	Mycobacterium	tuberculosis	0.66	Actinobacteria
Mycobacterium_tuberculosis_KZN_4207_uid83619_NC_016768	0.11098	0.362678	0.63543	Mycobacterium	tuberculosis	0.66	Actinobacteria
Mycobacterium_tuberculosis_KZN_1435_uid59069_NC_012943	0.11098	0.362227	0.63588	Mycobacterium	tuberculosis	0.66	Actinobacteria
Mycobacterium_tuberculosis_Haarlem_uid54453_NC_022350	0.11098	0.363219	0.635069	Mycobacterium	tuberculosis	0.66	Actinobacteria
Mycobacterium_tuberculosis_Haarlem3_NITR202_uid202216_NC_021192	0.11098	0.337448	0.607947	Mycobacterium	tuberculosis	0.66	Actinobacteria
Mycobacterium_tuberculosis_H37Rv_uid57777_NC_000962	0.11098	0.363128	0.634168	Mycobacterium	tuberculosis	0.66	Actinobacteria
Mycobacterium_tuberculosis_H37Rv_uid170532_NC_018143	0.11098	0.362408	0.634889	Mycobacterium	tuberculosis	0.66	Actinobacteria
Mycobacterium_tuberculosis_H37Ra_uid58853_NC_009525	0.11098	0.362678	0.634619	Mycobacterium	tuberculosis	0.66	Actinobacteria
Mycobacterium_tuberculosis_F11_uid58417_NC_009565	0.11098	0.361867	0.63579	Mycobacterium	tuberculosis	0.66	Actinobacteria
Mycobacterium_tuberculosis_Erdman___ATCC_35801_uid193763_NC_020559	0.11098	0.363219	0.634979	Mycobacterium	tuberculosis	0.66	Actinobacteria
Mycobacterium_tuberculosis_EAI5_uid212307_NC_021740	0.11098	0.366192	0.631916	Mycobacterium	tuberculosis	0.66	Actinobacteria
Mycobacterium_tuberculosis_EAI5_NITR206_uid202218_NC_021194	0.11098	0.35601	0.640115	Mycobacterium	tuberculosis	0.66	Actinobacteria
Mycobacterium_tuberculosis_CTRI_2_uid161997_NC_017524	0.11098	0.3643	0.633357	Mycobacterium	tuberculosis	0.66	Actinobacteria
Mycobacterium_tuberculosis_CDC1551_uid57775_NC_002755	0.11098	0.366102	0.630654	Mycobacterium	tuberculosis	0.66	Actinobacteria
Mycobacterium_tuberculosis_CCDC5180_uid161941_NC_017522	0.11098	0.360065	0.637773	Mycobacterium	tuberculosis	0.66	Actinobacteria
Mycobacterium_tuberculosis_CCDC5079_uid203790_NC_021251	0.11098	0.360335	0.637412	Mycobacterium	tuberculosis	0.66	Actinobacteria
Mycobacterium_tuberculosis_CCDC5079_uid161943_NC_017523	0.11098	0.358623	0.634979	Mycobacterium	tuberculosis	0.66	Actinobacteria
Mycobacterium_tuberculosis_CAS_NITR204_uid202217_NC_021193	0.11098	0.406199	0.564516	Mycobacterium	tuberculosis	0.66	Actinobacteria
Mycobacterium_tuberculosis_Beijing_NITR203_uid197218_NC_021054	0.11098	0.351054	0.636151	Mycobacterium	tuberculosis	0.66	Actinobacteria
Neisseria_meningitidis_Z2491_uid57819_NC_003116	0.56917	0.270113	0.389269	Neisseria	meningitidis	0.53	Proteobacteria
Neisseria_meningitidis_WUE_2594_uid162093_NC_017512	0.56917	0.273627	0.39078	Neisseria	meningitidis	0.53	Proteobacteria
Neisseria_meningitidis_NZ_05_33_uid162077_NC_017518	0.56917	0.288701	0.405643	Neisseria	meningitidis	0.53	Proteobacteria
Neisseria_meningitidis_MC58_uid57817_NC_003112	0.56917	0.344185	0.479382	Neisseria	meningitidis	0.53	Proteobacteria
Neisseria_meningitidis_M04_240196_uid162081_NC_017515	0.56917	0.38152	0.535411	Neisseria	meningitidis	0.53	Proteobacteria
Neisseria_meningitidis_M01_240355_uid162075_NC_017517	0.56917	0.3714	0.529051	Neisseria	meningitidis	0.53	Proteobacteria
Neisseria_meningitidis_M01_240149_uid162079_NC_017514	0.56917	0.285785	0.402656	Neisseria	meningitidis	0.53	Proteobacteria
Neisseria_meningitidis_H44_76_uid162083_NC_017516	0.56917	0.345204	0.481403	Neisseria	meningitidis	0.53	Proteobacteria
Neisseria_meningitidis_G2136_uid162085_NC_017513	0.56917	0.319623	0.444806	Neisseria	meningitidis	0.53	Proteobacteria
Neisseria_meningitidis_FAM18_uid57825_NC_008767	0.56917	0.302282	0.423019	Neisseria	meningitidis	0.53	Proteobacteria
Neisseria_meningitidis_alpha710_uid161971_NC_017505	0.56917	0.28849	0.401602	Neisseria	meningitidis	0.53	Proteobacteria
Neisseria_meningitidis_alpha14_uid61649_NC_013016	0.56917	0.361456	0.516524	Neisseria	meningitidis	0.53	Proteobacteria
Neisseria_meningitidis_8013_uid161967_NC_017501	0.56917	0.370838	0.528542	Neisseria	meningitidis	0.53	Proteobacteria
Neisseria_meningitidis_053442_uid58587_NC_010120	0.56917	0.388162	0.552348	Neisseria	meningitidis	0.53	Proteobacteria
Propionibacterium_acnes_TypeIA2_P_acn33_uid80745_NC_016516	0.40462	0.395111	0.462261	Propionibacterium	acnes	0.6	Actinobacteria
Propionibacterium_acnes_TypeIA2_P_acn31_uid80733_NC_016511	0.40462	0.401809	0.469576	Propionibacterium	acnes	0.6	Actinobacteria
Propionibacterium_acnes_TypeIA2_P_acn17_uid80735_NC_016512	0.40462	0.399313	0.467229	Propionibacterium	acnes	0.6	Actinobacteria
Propionibacterium_acnes_SK137_uid48071_NC_014039	0.40462	0.378825	0.446617	Propionibacterium	acnes	0.6	Actinobacteria
Propionibacterium_acnes_KPA171202_uid58101_NC_006085	0.40462	0.447086	0.518091	Propionibacterium	acnes	0.6	Actinobacteria
Propionibacterium_acnes_HL096PA1_uid198524_NC_021085	0.40462	0.379072	0.446271	Propionibacterium	acnes	0.6	Actinobacteria
Propionibacterium_acnes_C1_uid176501_NC_018707	0.40462	0.389328	0.459493	Propionibacterium	acnes	0.6	Actinobacteria
Propionibacterium_acnes_ATCC_11828_uid162177_NC_017550	0.40462	0.449088	0.510627	Propionibacterium	acnes	0.6	Actinobacteria
Propionibacterium_acnes_6609_uid162137_NC_017535	0.40462	0.448001	0.517547	Propionibacterium	acnes	0.6	Actinobacteria
Propionibacterium_acnes_266_uid162059_NC_017534	0.40462	0.376823	0.446196	Propionibacterium	acnes	0.6	Actinobacteria
Pseudomonas_aeruginosa_UCBPP_PA14_uid57977_NC_008463	2.78825	0.376214	0.609364	Pseudomonas	aeruginosa	0.67	Proteobacteria
Pseudomonas_aeruginosa_SCV20265_uid232358_NC_023149	2.78825	0.351493	0.563221	Pseudomonas	aeruginosa	0.67	Proteobacteria
Pseudomonas_aeruginosa_RP73_uid209328_NC_021577	2.78825	0.35382	0.565842	Pseudomonas	aeruginosa	0.67	Proteobacteria
Pseudomonas_aeruginosa_PAO581_uid219357_NC_022361	2.78825	0.351489	0.562166	Pseudomonas	aeruginosa	0.67	Proteobacteria
Pseudomonas_aeruginosa_PAO1_VE2_uid225026_NC_022591	2.78825	0.351665	0.562586	Pseudomonas	aeruginosa	0.67	Proteobacteria
Pseudomonas_aeruginosa_PAO1_VE13_uid225027_NC_022594	2.78825	0.351669	0.562582	Pseudomonas	aeruginosa	0.67	Proteobacteria
Pseudomonas_aeruginosa_PAO1_uid57945_NC_002516	2.78825	0.351694	0.562561	Pseudomonas	aeruginosa	0.67	Proteobacteria
Pseudomonas_aeruginosa_PA7_uid58627_NC_009656	2.78825	0.312988	0.67462	Pseudomonas	aeruginosa	0.67	Proteobacteria
Pseudomonas_aeruginosa_PA1_uid228931_NC_022808	2.78825	0.364031	0.584334	Pseudomonas	aeruginosa	0.67	Proteobacteria
Pseudomonas_aeruginosa_PA1R_uid228932_NC_022806	2.78825	0.36397	0.584212	Pseudomonas	aeruginosa	0.67	Proteobacteria
Pseudomonas_aeruginosa_NCGM2_S1_uid162173_NC_017549	2.78825	0.377021	0.6101	Pseudomonas	aeruginosa	0.67	Proteobacteria
Pseudomonas_aeruginosa_MTB_uid231150_NC_023019	2.78825	0.376419	0.610695	Pseudomonas	aeruginosa	0.67	Proteobacteria
Pseudomonas_aeruginosa_M18_uid162089_NC_017548	2.78825	0.351213	0.561108	Pseudomonas	aeruginosa	0.67	Proteobacteria
Pseudomonas_aeruginosa_LESB58_uid59275_NC_011770	2.78825	0.352533	0.562087	Pseudomonas	aeruginosa	0.67	Proteobacteria
Pseudomonas_aeruginosa_LES431_uid232245_NC_023066	2.78825	0.352544	0.562077	Pseudomonas	aeruginosa	0.67	Proteobacteria
Pseudomonas_aeruginosa_DK2_uid168996_NC_018080	2.78825	0.352802	0.564264	Pseudomonas	aeruginosa	0.67	Proteobacteria
Pseudomonas_aeruginosa_c7447m_uid219358_NC_022360	2.78825	0.351141	0.562048	Pseudomonas	aeruginosa	0.67	Proteobacteria
Pseudomonas_aeruginosa_B136_33_uid196598_NC_020912	2.78825	0.37507	0.607184	Pseudomonas	aeruginosa	0.67	Proteobacteria
Pseudomonas_putida_W619_uid58651_NC_010501	0.20837	0.346115	0.637616	Pseudomonas	putida	0.59	Proteobacteria
Pseudomonas_putida_UW4_uid182733_NC_019670	0.20837	0.424725	0.541441	Pseudomonas	putida	0.59	Proteobacteria
Pseudomonas_putida_S16_uid68747_NC_015733	0.20837	0.301483	0.626962	Pseudomonas	putida	0.59	Proteobacteria
Pseudomonas_putida_NBRC_14164_uid208670_NC_021505	0.20837	0.310745	0.593704	Pseudomonas	putida	0.59	Proteobacteria
Pseudomonas_putida_KT2440_uid57843_NC_002947	0.20837	0.304794	0.542497	Pseudomonas	putida	0.59	Proteobacteria
Pseudomonas_putida_HB3267_uid184078_NC_019905	0.20837	0.286798	0.601334	Pseudomonas	putida	0.59	Proteobacteria
Pseudomonas_putida_H8234_uid208673_NC_021491	0.20837	0.317416	0.583385	Pseudomonas	putida	0.59	Proteobacteria
Pseudomonas_putida_GB_1_uid58735_NC_010322	0.20837	0.313625	0.594855	Pseudomonas	putida	0.59	Proteobacteria
Pseudomonas_putida_F1_uid58355_NC_009512	0.20837	0.316408	0.56558	Pseudomonas	putida	0.59	Proteobacteria
Pseudomonas_putida_DOT_T1E_uid171260_NC_018220	0.20837	0.314537	0.55819	Pseudomonas	putida	0.59	Proteobacteria
Pseudomonas_putida_BIRD_1_uid162055_NC_017530	0.20837	0.314777	0.555886	Pseudomonas	putida	0.59	Proteobacteria
Rickettsia_prowazekii_RpGvF24_uid158065_NC_017057	0.01535	0.620195	0.378502	Rickettsia	prowazekii	0.29	Proteobacteria
Rickettsia_prowazekii_Rp22_uid161945_NC_017560	0.01535	0.553094	0.443648	Rickettsia	prowazekii	0.29	Proteobacteria
Rickettsia_prowazekii_NMRC_Madrid_E_uid196850_NC_020992	0.01535	0.560912	0.439088	Rickettsia	prowazekii	0.29	Proteobacteria
Rickettsia_prowazekii_Madrid_E_uid61565_NC_000963	0.01535	0.558958	0.441042	Rickettsia	prowazekii	0.29	Proteobacteria
Rickettsia_prowazekii_Katsinyian_uid158055_NC_017050	0.01535	0.558306	0.439739	Rickettsia	prowazekii	0.29	Proteobacteria
Rickettsia_prowazekii_GvV257_uid158051_NC_017048	0.01535	0.633225	0.353094	Rickettsia	prowazekii	0.29	Proteobacteria
Rickettsia_prowazekii_Dachau_uid158057_NC_017051	0.01535	0.547883	0.441694	Rickettsia	prowazekii	0.29	Proteobacteria
Rickettsia_prowazekii_Chernikova_uid158053_NC_017049	0.01535	0.55114	0.446254	Rickettsia	prowazekii	0.29	Proteobacteria
Rickettsia_prowazekii_BuV67_CWPP_uid158063_NC_017056	0.01535	0.549837	0.447557	Rickettsia	prowazekii	0.29	Proteobacteria
Rickettsia_prowazekii_Breinl_uid196851_NC_020993	0.01535	0.553746	0.441694	Rickettsia	prowazekii	0.29	Proteobacteria
Staphylococcus_aureus_Z172_uid225604_NC_022604	0.99821	0.419301	0.264984	Staphylococcus	aureus	0.33	Firmicutes
Staphylococcus_aureus_VC40_uid88071_NC_016912	0.99821	0.499905	0.326314	Staphylococcus	aureus	0.33	Firmicutes
Staphylococcus_aureus_USA300_TCH1516_uid58925_NC_010079	0.99821	0.499574	0.326635	Staphylococcus	aureus	0.33	Firmicutes
Staphylococcus_aureus_USA300_FPR3757_uid58555_NC_007793	0.99821	0.499584	0.326625	Staphylococcus	aureus	0.33	Firmicutes
Staphylococcus_aureus_uid193759_NC_020536	0.99821	0.524549	0.342613	Staphylococcus	aureus	0.33	Firmicutes
Staphylococcus_aureus_uid193758_NC_020566	0.99821	0.524579	0.342603	Staphylococcus	aureus	0.33	Firmicutes
Staphylococcus_aureus_TW20_uid159241_NC_017331	0.99821	0.419411	0.264894	Staphylococcus	aureus	0.33	Firmicutes
Staphylococcus_aureus_TCH60_uid159859_NC_017342	0.99821	0.5868	0.387333	Staphylococcus	aureus	0.33	Firmicutes
Staphylococcus_aureus_T0131_uid159861_NC_017347	0.99821	0.419371	0.264914	Staphylococcus	aureus	0.33	Firmicutes
Staphylococcus_aureus_ST398_uid159247_NC_017333	0.99821	0.584957	0.387253	Staphylococcus	aureus	0.33	Firmicutes
Staphylococcus_aureus_ST228_18583_uid193761_NC_020568	0.99821	0.524579	0.342603	Staphylococcus	aureus	0.33	Firmicutes
Staphylococcus_aureus_ST228_18412_uid193760_NC_020537	0.99821	0.524559	0.342623	Staphylococcus	aureus	0.33	Firmicutes
Staphylococcus_aureus_ST228_10388_uid193754_NC_020529	0.99821	0.524579	0.342603	Staphylococcus	aureus	0.33	Firmicutes
Staphylococcus_aureus_SA957_uid221288_NC_022442	0.99821	0.550155	0.363721	Staphylococcus	aureus	0.33	Firmicutes
Staphylococcus_aureus_SA40_uid221289_NC_022443	0.99821	0.550105	0.363771	Staphylococcus	aureus	0.33	Firmicutes
Staphylococcus_aureus_RF122_uid57661_NC_007622	0.99821	0.557919	0.364873	Staphylococcus	aureus	0.33	Firmicutes
Staphylococcus_aureus_Newman_uid58839_NC_009641	0.99821	0.496839	0.325192	Staphylococcus	aureus	0.33	Firmicutes
Staphylococcus_aureus_NCTC_8325_uid57795_NC_007795	0.99821	0.499694	0.326545	Staphylococcus	aureus	0.33	Firmicutes
Staphylococcus_aureus_N315_uid57837_NC_002745	0.99821	0.524399	0.342804	Staphylococcus	aureus	0.33	Firmicutes
Staphylococcus_aureus_MW2_uid57903_NC_003923	0.99821	0.499714	0.326645	Staphylococcus	aureus	0.33	Firmicutes
Staphylococcus_aureus_Mu50_uid57835_NC_002758	0.99821	0.524419	0.342774	Staphylococcus	aureus	0.33	Firmicutes
Staphylococcus_aureus_Mu3_uid58817_NC_009782	0.99821	0.524419	0.342784	Staphylococcus	aureus	0.33	Firmicutes
Staphylococcus_aureus_MSSA476_uid57841_NC_002953	0.99821	0.499564	0.326765	Staphylococcus	aureus	0.33	Firmicutes
Staphylococcus_aureus_MSHR1132_uid89393_NC_016941	0.99821	0.619339	0.364813	Staphylococcus	aureus	0.33	Firmicutes
Staphylococcus_aureus_MRSA252_uid57839_NC_002952	0.99821	0.586981	0.387203	Staphylococcus	aureus	0.33	Firmicutes
Staphylococcus_aureus_M1_uid197263_NC_021059	0.99821	0.499584	0.326635	Staphylococcus	aureus	0.33	Firmicutes
Staphylococcus_aureus_M013_uid88065_NC_016928	0.99821	0.550035	0.363751	Staphylococcus	aureus	0.33	Firmicutes
Staphylococcus_aureus_LGA251_uid159391_NC_017349	0.99821	0.548161	0.361687	Staphylococcus	aureus	0.33	Firmicutes
Staphylococcus_aureus_JKD6159_uid159691_NC_017338	0.99821	0.511516	0.336773	Staphylococcus	aureus	0.33	Firmicutes
Staphylococcus_aureus_JKD6008_uid159855_NC_017341	0.99821	0.419301	0.265004	Staphylococcus	aureus	0.33	Firmicutes
Staphylococcus_aureus_JH9_uid58455_NC_009487	0.99821	0.524319	0.342864	Staphylococcus	aureus	0.33	Firmicutes
Staphylococcus_aureus_JH1_uid58457_NC_009632	0.99821	0.524339	0.342864	Staphylococcus	aureus	0.33	Firmicutes
Staphylococcus_aureus_HO_5096_0412_uid162163_NC_017763	0.99821	0.551998	0.365514	Staphylococcus	aureus	0.33	Firmicutes
Staphylococcus_aureus_ED98_uid41455_NC_013450	0.99821	0.524489	0.342703	Staphylococcus	aureus	0.33	Firmicutes
Staphylococcus_aureus_ED133_uid159689_NC_017337	0.99821	0.55286	0.364713	Staphylococcus	aureus	0.33	Firmicutes
Staphylococcus_aureus_ECT_R_2_uid159389_NC_017343	0.99821	0.524409	0.342784	Staphylococcus	aureus	0.33	Firmicutes
Staphylococcus_aureus_COL_uid57797_NC_002951	0.99821	0.496819	0.325132	Staphylococcus	aureus	0.33	Firmicutes
Staphylococcus_aureus_CN1_uid217769_NC_022226	0.99821	0.504904	0.32987	Staphylococcus	aureus	0.33	Firmicutes
Staphylococcus_aureus_CC45_uid209174_NC_021554	0.99821	0.568387	0.376284	Staphylococcus	aureus	0.33	Firmicutes
Staphylococcus_aureus_Bmb9393_uid210640_NC_021670	0.99821	0.41927	0.265024	Staphylococcus	aureus	0.33	Firmicutes
Staphylococcus_aureus_71193_uid162141_NC_017673	0.99821	0.584847	0.387343	Staphylococcus	aureus	0.33	Firmicutes
Staphylococcus_aureus_6850_uid217772_NC_022222	0.99821	0.546939	0.362008	Staphylococcus	aureus	0.33	Firmicutes
Staphylococcus_aureus_55_2053_uid55909_NC_022113	0.99821	0.586881	0.387313	Staphylococcus	aureus	0.33	Firmicutes
Staphylococcus_aureus_11819_97_uid159981_NC_017351	0.99821	0.505074	0.329029	Staphylococcus	aureus	0.33	Firmicutes
Staphylococcus_aureus_08BA02176_uid175257_NC_018608	0.99821	0.585037	0.387183	Staphylococcus	aureus	0.33	Firmicutes
Staphylococcus_aureus_04_02981_uid161969_NC_017340	0.99821	0.524359	0.342844	Staphylococcus	aureus	0.33	Firmicutes
Salmonella_enterica_serovar_Typhi_Ty2_uid57973_NC_004631	2.26894	0.383492	0.603238	Salmonella	enterica	0.53	Proteobacteria
Salmonella_enterica_serovar_Typhi_Ty21a_uid201427_NC_021176	2.26894	0.384677	0.602052	Salmonella	enterica	0.53	Proteobacteria
Salmonella_enterica_serovar_Typhi_P_stx_12_uid87001_NC_016832	2.26894	0.383523	0.603207	Salmonella	enterica	0.53	Proteobacteria
Salmonella_enterica_Serovar_Typhimurium_var__5__CFSAN001921_uid212972_NC_021814	2.26894	0.374373	0.605895	Salmonella	enterica	0.53	Proteobacteria
Salmonella_enterica_serovar_Typhimurium_UK_1_uid87049_NC_016863	2.26894	0.374563	0.605657	Salmonella	enterica	0.53	Proteobacteria
Salmonella_enterica_serovar_Typhimurium_U288_uid198746_NC_021151	2.26894	0.374514	0.605745	Salmonella	enterica	0.53	Proteobacteria
Salmonella_enterica_serovar_Typhimurium_T000240_uid84397_NC_016860	2.26894	0.374558	0.60571	Salmonella	enterica	0.53	Proteobacteria
Salmonella_enterica_serovar_Typhimurium_ST4_74_uid84393_NC_016857	2.26894	0.374633	0.605587	Salmonella	enterica	0.53	Proteobacteria
Salmonella_enterica_serovar_Typhimurium_SL1344_uid86645_NC_016810	2.26894	0.374633	0.605587	Salmonella	enterica	0.53	Proteobacteria
Salmonella_enterica_serovar_Typhimurium_LT2_uid57799_NC_003197	2.26894	0.374452	0.60575	Salmonella	enterica	0.53	Proteobacteria
Salmonella_enterica_serovar_Typhimurium_DT2_uid222818_NC_022544	2.26894	0.37499	0.605278	Salmonella	enterica	0.53	Proteobacteria
Salmonella_enterica_serovar_Typhimurium_D23580_uid86061_NC_016854	2.26894	0.374721	0.605481	Salmonella	enterica	0.53	Proteobacteria
Salmonella_enterica_serovar_Typhimurium_798_uid158047_NC_017046	2.26894	0.374686	0.605529	Salmonella	enterica	0.53	Proteobacteria
Salmonella_enterica_serovar_Typhimurium_14028S_uid86059_NC_016856	2.26894	0.374518	0.605759	Salmonella	enterica	0.53	Proteobacteria
Salmonella_enterica_serovar_Typhi_CT18_uid57793_NC_003198	2.26894	0.383505	0.603224	Salmonella	enterica	0.53	Proteobacteria
Salmonella_enterica_serovar_Thompson_RM6836_uid222802_NC_022525	2.26894	0.370354	0.60255	Salmonella	enterica	0.53	Proteobacteria
Salmonella_enterica_serovar_Schwarzengrund_CVM19633_uid58915_NC_011094	2.26894	0.383135	0.611691	Salmonella	enterica	0.53	Proteobacteria
Salmonella_enterica_serovar_Pullorum_S06004_uid214431_NC_021984	2.26894	0.312481	0.498396	Salmonella	enterica	0.53	Proteobacteria
Salmonella_enterica_serovar_Paratyphi_C_RKS4594_uid59063_NC_012125	2.26894	0.378758	0.604793	Salmonella	enterica	0.53	Proteobacteria
Salmonella_enterica_serovar_Paratyphi_B_SPB7_uid59097_NC_010102	2.26894	0.374527	0.608165	Salmonella	enterica	0.53	Proteobacteria
Salmonella_enterica_serovar_Paratyphi_A_ATCC_9150_uid58201_NC_006511	2.26894	0.381729	0.607834	Salmonella	enterica	0.53	Proteobacteria
Salmonella_enterica_serovar_Paratyphi_A_AKU_12601_uid59269_NC_011147	2.26894	0.381729	0.607834	Salmonella	enterica	0.53	Proteobacteria
Salmonella_enterica_serovar_Newport_USMARC_S3124_1_uid213895_NC_021902	2.26894	0.369609	0.599544	Salmonella	enterica	0.53	Proteobacteria
Salmonella_enterica_serovar_Newport_SL254_uid58831_NC_011080	2.26894	0.369618	0.599535	Salmonella	enterica	0.53	Proteobacteria
Salmonella_enterica_serovar_Javiana_CFSAN001992_uid190101_NC_020307	2.26894	0.382364	0.609672	Salmonella	enterica	0.53	Proteobacteria
Salmonella_enterica_serovar_Heidelberg_SL476_uid58973_NC_011083	2.26894	0.374078	0.606772	Salmonella	enterica	0.53	Proteobacteria
Salmonella_enterica_Serovar_Heidelberg_CFSAN002069_uid212974_NC_021812	2.26894	0.374104	0.60675	Salmonella	enterica	0.53	Proteobacteria
Salmonella_enterica_serovar_Heidelberg_B182_uid162195_NC_017623	2.26894	0.374073	0.606733	Salmonella	enterica	0.53	Proteobacteria
Salmonella_enterica_serovar_Heidelberg_41578_uid212970_NC_021810	2.26894	0.374091	0.606759	Salmonella	enterica	0.53	Proteobacteria
Salmonella_enterica_serovar_Gallinarum_pullorum_RKS5078_uid87035_NC_016831	2.26894	0.313111	0.498431	Salmonella	enterica	0.53	Proteobacteria
Salmonella_enterica_serovar_Gallinarum_Pullorum_CDC1983_67_uid217770_NC_022221	2.26894	0.313155	0.498352	Salmonella	enterica	0.53	Proteobacteria
Salmonella_enterica_serovar_Gallinarum_287_91_uid59249_NC_011274	2.26894	0.313129	0.498374	Salmonella	enterica	0.53	Proteobacteria
Salmonella_enterica_serovar_Enteritidis_P125109_uid59247_NC_011294	2.26894	0.317941	0.513213	Salmonella	enterica	0.53	Proteobacteria
Salmonella_enterica_serovar_Dublin_CT_02021853_uid58917_NC_011205	2.26894	0.283917	0.454684	Salmonella	enterica	0.53	Proteobacteria
Salmonella_enterica_Serovar_Cubana_CFSAN002050_uid212973_NC_021818	2.26894	0.377062	0.616363	Salmonella	enterica	0.53	Proteobacteria
Salmonella_enterica_serovar_Choleraesuis_SC_B67_uid58017_NC_006905	2.26894	0.380098	0.60341	Salmonella	enterica	0.53	Proteobacteria
Salmonella_enterica_serovar_Bovismorbificans_3114_uid218006_NC_022241	2.26894	0.376189	0.607702	Salmonella	enterica	0.53	Proteobacteria
Salmonella_enterica_serovar_Bareilly_CFSAN000189_uid212971_NC_021844	2.26894	0.36975	0.603542	Salmonella	enterica	0.53	Proteobacteria
Salmonella_enterica_serovar_Agona_SL483_uid59431_NC_011149	2.26894	0.376757	0.611744	Salmonella	enterica	0.53	Proteobacteria
Salmonella_enterica_serovar_Agona_24249_uid230614_NC_022991	2.26894	0.376771	0.611726	Salmonella	enterica	0.53	Proteobacteria
Salmonella_enterica_serovar_4_5_12_i__08_1736_uid212969_NC_021820	2.26894	0.374585	0.605635	Salmonella	enterica	0.53	Proteobacteria
Salmonella_enterica_arizonae_serovar_62_z4_z23__uid58191_NC_010067	2.26894	0.450034	0.543496	Salmonella	enterica	0.53	Proteobacteria
Streptococcus_pneumoniae_TIGR4_uid57857_NC_003028	0.28259	0.330479	0.514208	Streptococcus	pneumoniae	0.41	Firmicutes
Streptococcus_pneumoniae_TCH8431_19A_uid49735_NC_014251	0.28259	0.284759	0.429916	Streptococcus	pneumoniae	0.41	Firmicutes
Streptococcus_pneumoniae_Taiwan19F_14_uid59119_NC_012469	0.28259	0.34428	0.520719	Streptococcus	pneumoniae	0.41	Firmicutes
Streptococcus_pneumoniae_ST556_uid162191_NC_017769	0.28259	0.325454	0.494002	Streptococcus	pneumoniae	0.41	Firmicutes
Streptococcus_pneumoniae_SPNA45_uid174986_NC_018594	0.28259	0.333097	0.500902	Streptococcus	pneumoniae	0.41	Firmicutes
Streptococcus_pneumoniae_SPN994039_uid197188_NC_021005	0.28259	0.258537	0.401677	Streptococcus	pneumoniae	0.41	Firmicutes
Streptococcus_pneumoniae_SPN994038_uid197187_NC_021026	0.28259	0.258502	0.401713	Streptococcus	pneumoniae	0.41	Firmicutes
Streptococcus_pneumoniae_SPN034183_uid197186_NC_021028	0.28259	0.258572	0.401571	Streptococcus	pneumoniae	0.41	Firmicutes
Streptococcus_pneumoniae_SPN034156_uid197185_NC_021006	0.28259	0.261085	0.40327	Streptococcus	pneumoniae	0.41	Firmicutes
Streptococcus_pneumoniae_SPN033038_uid197190_NC_021004	0.28259	0.273647	0.430907	Streptococcus	pneumoniae	0.41	Firmicutes
Streptococcus_pneumoniae_SPN032672_uid197189_NC_021003	0.28259	0.273435	0.43073	Streptococcus	pneumoniae	0.41	Firmicutes
Streptococcus_pneumoniae_R6_uid57859_NC_003098	0.28259	0.321986	0.515199	Streptococcus	pneumoniae	0.41	Firmicutes
Streptococcus_pneumoniae_P1031_uid59123_NC_012467	0.28259	0.24187	0.373085	Streptococcus	pneumoniae	0.41	Firmicutes
Streptococcus_pneumoniae_OXC141_uid162037_NC_017592	0.28259	0.258537	0.401642	Streptococcus	pneumoniae	0.41	Firmicutes
Streptococcus_pneumoniae_JJA_uid59121_NC_012466	0.28259	0.295056	0.460384	Streptococcus	pneumoniae	0.41	Firmicutes
Streptococcus_pneumoniae_INV200_uid162035_NC_017593	0.28259	0.275381	0.43119	Streptococcus	pneumoniae	0.41	Firmicutes
Streptococcus_pneumoniae_INV104_uid162039_NC_017591	0.28259	0.276301	0.433526	Streptococcus	pneumoniae	0.41	Firmicutes
Streptococcus_pneumoniae_Hungary19A_6_uid59117_NC_010380	0.28259	0.320075	0.507484	Streptococcus	pneumoniae	0.41	Firmicutes
Streptococcus_pneumoniae_gamPNI0373_uid175861_NC_018630	0.28259	0.246895	0.385045	Streptococcus	pneumoniae	0.41	Firmicutes
Streptococcus_pneumoniae_G54_uid59167_NC_011072	0.28259	0.351145	0.532078	Streptococcus	pneumoniae	0.41	Firmicutes
Streptococcus_pneumoniae_D39_uid58581_NC_008533	0.28259	0.322163	0.515022	Streptococcus	pneumoniae	0.41	Firmicutes
Streptococcus_pneumoniae_CGSP14_uid59181_NC_010582	0.28259	0.244913	0.377827	Streptococcus	pneumoniae	0.41	Firmicutes
Streptococcus_pneumoniae_ATCC_700669_uid59287_NC_011900	0.28259	0.271984	0.429845	Streptococcus	pneumoniae	0.41	Firmicutes
Streptococcus_pneumoniae_AP200_uid52453_NC_014494	0.28259	0.346297	0.519622	Streptococcus	pneumoniae	0.41	Firmicutes
Streptococcus_pneumoniae_A026_uid226114_NC_022655	0.28259	0.30868	0.464772	Streptococcus	pneumoniae	0.41	Firmicutes
Streptococcus_pneumoniae_70585_uid59125_NC_012468	0.28259	0.344952	0.534662	Streptococcus	pneumoniae	0.41	Firmicutes
Streptococcus_pneumoniae_670_6B_uid52533_NC_014498	0.28259	0.367458	0.561733	Streptococcus	pneumoniae	0.41	Firmicutes
Streptococcus_pyogenes_SSI_1_uid57895_NC_004606	0.32793	0.359863	0.442655	Streptococcus	pyogenes	0.39	Firmicutes
Streptococcus_pyogenes_NZ131_uid59035_NC_011375	0.32793	0.398225	0.506754	Streptococcus	pyogenes	0.39	Firmicutes
Streptococcus_pyogenes_MGAS9429_uid58569_NC_008021	0.32793	0.384472	0.474217	Streptococcus	pyogenes	0.39	Firmicutes
Streptococcus_pyogenes_MGAS8232_uid57871_NC_003485	0.32793	0.384259	0.460525	Streptococcus	pyogenes	0.39	Firmicutes
Streptococcus_pyogenes_MGAS6180_uid58335_NC_007296	0.32793	0.419632	0.515476	Streptococcus	pyogenes	0.39	Firmicutes
Streptococcus_pyogenes_MGAS5005_uid58337_NC_007297	0.32793	0.400268	0.487513	Streptococcus	pyogenes	0.39	Firmicutes
Streptococcus_pyogenes_MGAS315_uid57911_NC_004070	0.32793	0.359741	0.442777	Streptococcus	pyogenes	0.39	Firmicutes
Streptococcus_pyogenes_MGAS2096_uid58573_NC_008023	0.32793	0.389473	0.480346	Streptococcus	pyogenes	0.39	Firmicutes
Streptococcus_pyogenes_MGAS1882_uid158061_NC_017053	0.32793	0.407038	0.493306	Streptococcus	pyogenes	0.39	Firmicutes
Streptococcus_pyogenes_MGAS15252_uid158037_NC_017040	0.32793	0.407343	0.493032	Streptococcus	pyogenes	0.39	Firmicutes
Streptococcus_pyogenes_MGAS10750_uid58575_NC_008024	0.32793	0.393834	0.480651	Streptococcus	pyogenes	0.39	Firmicutes
Streptococcus_pyogenes_MGAS10394_uid58105_NC_006086	0.32793	0.37136	0.447748	Streptococcus	pyogenes	0.39	Firmicutes
Streptococcus_pyogenes_MGAS10270_uid58571_NC_008022	0.32793	0.410057	0.495777	Streptococcus	pyogenes	0.39	Firmicutes
Streptococcus_pyogenes_Manfredo_uid57847_NC_009332	0.32793	0.379471	0.45278	Streptococcus	pyogenes	0.39	Firmicutes
Streptococcus_pyogenes_M1_GAS_uid57845_NC_002737	0.32793	0.39295	0.479798	Streptococcus	pyogenes	0.39	Firmicutes
Streptococcus_pyogenes_M1_476_uid193766_NC_020540	0.32793	0.399872	0.48797	Streptococcus	pyogenes	0.39	Firmicutes
Streptococcus_pyogenes_HSC5_uid212978_NC_021807	0.32793	0.40408	0.491904	Streptococcus	pyogenes	0.39	Firmicutes
Streptococcus_pyogenes_Alab49_uid162171_NC_017596	0.32793	0.385967	0.476657	Streptococcus	pyogenes	0.39	Firmicutes
Streptococcus_pyogenes_A20_uid178106_NC_018936	0.32793	0.400024	0.487909	Streptococcus	pyogenes	0.39	Firmicutes
Streptococcus_suis_YB51_uid222230_NC_022516	0.54228	0.472597	0.470329	Streptococcus	suis	0.42	Firmicutes
Streptococcus_suis_TL13_uid203123_NC_021213	0.54228	0.454193	0.469886	Streptococcus	suis	0.42	Firmicutes
Streptococcus_suis_T15_uid226112_NC_022665	0.54228	0.432065	0.436103	Streptococcus	suis	0.42	Firmicutes
Streptococcus_suis_ST3_uid66327_NC_015433	0.54228	0.470587	0.468743	Streptococcus	suis	0.42	Firmicutes
Streptococcus_suis_ST1_uid167482_NC_017950	0.54228	0.393634	0.395626	Streptococcus	suis	0.42	Firmicutes
Streptococcus_suis_SS12_uid162123_NC_017619	0.54228	0.407834	0.404699	Streptococcus	suis	0.42	Firmicutes
Streptococcus_suis_SC84_uid59323_NC_012924	0.54228	0.412942	0.409456	Streptococcus	suis	0.42	Firmicutes
Streptococcus_suis_SC070731_uid193769_NC_020526	0.54228	0.404736	0.400679	Streptococcus	suis	0.42	Firmicutes
Streptococcus_suis_S735_uid174333_NC_018526	0.54228	0.420373	0.417644	Streptococcus	suis	0.42	Firmicutes
Streptococcus_suis_P1_7_uid32235_NC_012925	0.54228	0.412683	0.409733	Streptococcus	suis	0.42	Firmicutes
Streptococcus_suis_JS14_uid162095_NC_017618	0.54228	0.402541	0.398927	Streptococcus	suis	0.42	Firmicutes
Streptococcus_suis_GZ1_uid161937_NC_017617	0.54228	0.393763	0.389688	Streptococcus	suis	0.42	Firmicutes
Streptococcus_suis_D9_uid162125_NC_017620	0.54228	0.371745	0.367744	Streptococcus	suis	0.42	Firmicutes
Streptococcus_suis_D12_uid162127_NC_017621	0.54228	0.425684	0.450432	Streptococcus	suis	0.42	Firmicutes
Streptococcus_suis_BM407_uid59321_NC_012926	0.54228	0.413974	0.410821	Streptococcus	suis	0.42	Firmicutes
Streptococcus_suis_A7_uid162111_NC_017622	0.54228	0.397765	0.394427	Streptococcus	suis	0.42	Firmicutes
Streptococcus_suis_98HAH33_uid58665_NC_009443	0.54228	0.388563	0.384746	Streptococcus	suis	0.42	Firmicutes
Streptococcus_suis_05ZYH33_uid58663_NC_009442	0.54228	0.388194	0.385613	Streptococcus	suis	0.42	Firmicutes
Treponema_pallidum_SS14_uid58977_NC_021508	0.01053	0.445394	0.510921	Treponema	pallidum	0.53	Spirochaetaceae
Treponema_pallidum_SS14_uid58977_NC_010741	0.01053	0.446344	0.509972	Treponema	pallidum	0.53	Spirochaetaceae
Treponema_pallidum_pertenue_SamoaD_uid87069_NC_016842	0.01053	0.480532	0.517569	Treponema	pallidum	0.53	Spirochaetaceae
Treponema_pallidum_pertenue_Gauthier_uid87067_NC_016843	0.01053	0.464387	0.529915	Treponema	pallidum	0.53	Spirochaetaceae
Treponema_pallidum_pertenue_CDC2_uid87051_NC_016848	0.01053	0.463438	0.531814	Treponema	pallidum	0.53	Spirochaetaceae
Treponema_pallidum_Nichols_uid57585_NC_000919	0.01053	0.441595	0.479582	Treponema	pallidum	0.53	Spirochaetaceae
Treponema_pallidum_Nichols_uid208669_NC_021490	0.01053	0.439696	0.481481	Treponema	pallidum	0.53	Spirochaetaceae
Treponema_pallidum_Mexico_A_uid176920_NC_018722	0.01053	0.433048	0.512821	Treponema	pallidum	0.53	Spirochaetaceae
Treponema_pallidum_Fribourg_Blanc_uid201428_NC_021179	0.01053	0.477683	0.518519	Treponema	pallidum	0.53	Spirochaetaceae
Treponema_pallidum_DAL_1_uid87065_NC_016844	0.01053	0.440646	0.480532	Treponema	pallidum	0.53	Spirochaetaceae
Treponema_pallidum_Chicago_uid159543_NC_017268	0.01053	0.436847	0.48433	Treponema	pallidum	0.53	Spirochaetaceae
Yersinia_pestis_Z176003_uid47317_NC_014029	0.02036	0.353635	0.645874	Yersinia	pestis	0.48	Proteobacteria
Yersinia_pestis_Pestoides_F_uid58619_NC_009381	0.02036	0.370334	0.629666	Yersinia	pestis	0.48	Proteobacteria
Yersinia_pestis_Nepal516_uid58609_NC_008149	0.02036	0.357564	0.641454	Yersinia	pestis	0.48	Proteobacteria
Yersinia_pestis_KIM_10_uid57875_NC_004088	0.02036	0.368369	0.630648	Yersinia	pestis	0.48	Proteobacteria
Yersinia_pestis_D182038_uid158073_NC_017160	0.02036	0.353635	0.645383	Yersinia	pestis	0.48	Proteobacteria
Yersinia_pestis_D106004_uid158071_NC_017154	0.02036	0.358055	0.641454	Yersinia	pestis	0.48	Proteobacteria
Yersinia_pestis_CO92_uid57621_NC_003143	0.02036	0.364931	0.634578	Yersinia	pestis	0.48	Proteobacteria
Yersinia_pestis_biovar_Microtus_91001_uid58037_NC_005810	0.02036	0.340373	0.659627	Yersinia	pestis	0.48	Proteobacteria
Yersinia_pestis_biovar_Medievalis_Harbin_35_uid158537_NC_017265	0.02036	0.388016	0.611493	Yersinia	pestis	0.48	Proteobacteria
Yersinia_pestis_Antiqua_uid58607_NC_008150	0.02036	0.371316	0.628193	Yersinia	pestis	0.48	Proteobacteria
Yersinia_pestis_Angola_uid58485_NC_010159	0.02036	0.47888	0.520138	Yersinia	pestis	0.48	Proteobacteria
Yersinia_pestis_A1122_uid158119_NC_017168	0.02036	0.361984	0.637525	Yersinia	pestis	0.48	Proteobacteria
