# Supplementary material for: Modeling of the GC content of the substituted bases in bacterial core genomes
Source: BMC Genomics. 2018 Aug 6;19:589. doi: 10.1186/s12864-018-4984-3 (PMC6080486; doi:10.1186/s12864-018-4984-3)
Supplement: Supplementary file 4 — An Excel file containing data used for bulk sbGC/cgGC analyses (XLSX 11 kb) [file 12864_2018_4984_MOESM4_ESM.xlsx]

## Sheet: BulkGCBiasData
Core GC	SNP GC	Core genome size (bp)	Alignment SNPs (bp)	Number of Strains	Phylum	Genus	Species	SNP GC – Core GC
29	42.9	1081891	1507	10	Protebacteria	Rickettsia	prowazekii	47.931
30.8	50	1295370	11150	16	Protebacteria	Campylobacter	jejuni	62.3377
31.5	51.9	789364	14202	12	Mollicutes	Mycoplasma	gallisepticum	64.7619
32.3	58.9	1609622	11478	12	Protebacteria	Francisella	tularensis	82.3529
32.9	39.5	1100594	58197	49	Firmicutes	Staphylococcus	aureus	20.0608
35.9	42.1	1788928	100176	12	Firmicutes	Bacillus	thuringiensis	17.2702
36.1	44	2185049	71489	13	Firmicutes	Bacillus	cereus	21.8837
36.3	43.5	1155421	75087	11	Firmicutes	Lactococcus	lactis	19.8347
38.1	50.5	1328811	40174	10	Protebacteria	Haemophilus	influenzae	32.5459
38.2	45.7	2010922	71202	30	Firmicutes	Listeria	monocytogenes	19.6335
38.6	55	1500317	18351	19	Firmicutes	Streptococcus	pyogenes	42.487
38.7	50.3	2131082	42378	12	Protebacteria	Legionella	pneumophila	29.9742
38.9	52.6	118302	16411	53	Protebacteria	Helicobacter	pylori	35.2185
39	54.3	1122834	6572	10	Chlamydiae	Chlamydia	psittaci	39.2308
39.6	51.1	2257913	42729	16	Protebacteria	Acinetobacter	baumannii	29.0404
40.6	60.8	1572058	3966	27	Firmicutes	Streptococcus	pneumoniae	49.7537
41.3	57.3	1026916	3760	78	Chlamydiae	Chlamydia	trachomatis	38.7409
42.2	50	1436219	21253	18	Firmicutes	Streptococcus	suis	18.4834
44.3	50.8	2838665	241970	12	Firmicutes	Bacillus	subtilis	14.6727
45.5	46.2	1964501	235147	13	Protebacteria	Alteromonas	macleodii	1.53846
47.1	54.5	3026201	157582	16	Firmicutes	Bacillus	amyloliquefaciens	15.7113
47.5	62.7	3482124	2031	12	Protebacteria	Yersinia	pestis	32
51.8	60.5	2738782	18346	62	Protebacteria	Escherichia	coli	16.7954
52.3	55.8	2227169	33255	15	Actinobacteria	Corynebacterium	pseudotuberculosis	6.69216
52.7	52.8	1134854	957	11	Spirochaetaceae	Treponema	pallidum	0.189753
53.1	61.5	2972366	153790	42	Protebacteria	Salmonella	enterica	15.8192
53.3	58.6	1529165	12690	14	Protebacteria	Neisseria	meningitidis	9.94371
53.7	56.5	2004313	12312	13	Actinobacteria	Corynebacterium	diphtheriae	5.21415
57.3	69.9	2957433	22024	20	Protebacteria	Brucella	spp	21.9895
58.8	64.3	169103	15924	11	Protebacteria	Pseudomonas	putida	9.35374
60.2	53.8	2320376	29911	10	Actinobacteria	Propionibacterium	acnes	-10.6312
60.9	54.9	1385890	21120	10	Actinobacteria	Bifidobacterium	longum	-9.85222
61	54.1	1694371	48862	12	Actinobacteria	Bifidobacterium	animalis	-11.3115
65.5	63.6	4042889	9918	23	Actinobacteria	Mycobacterium	tuberculosis	-2.90076
66.9	62	4573632	231293	18	Protebacteria	Pseudomonas	aeruginosa	-7.32436
